# Supplementary material for: 1-Di­chloro­acetyl-t-3-isopropyl-r-2,c-6-di­phenyl­piperidin-4-one
Source: Acta Crystallogr Sect E Struct Rep Online. 2013 Jul 27;69(Pt 8):o1348. doi: 10.1107/S1600536813019582 (PMC3793827; doi:10.1107/S1600536813019582)
Supplement: Supplementary file 1 [file e-69-o1348-sup1.cif]

##############################################################################
#                                                                            #
# This CIF contains the data in a paper accepted for publication in          #
# Acta Crystallographica Section E. It conforms to the requirements of       #
# Notes for Authors for Acta Crystallographica Section E, and has been       #
# peer reviewed under the auspices of the IUCr Commission on Journals.       #
#                                                                            #
# Full details of the Crystallographic Information File format               #
# are given in the paper "The Crystallographic Information File (CIF):       #
# a New Standard Archive File for Crystallography" by S. R. Hall, F. H.      #
# Allen and I. D. Brown [Acta Cryst. (1991), A47, 655-685].                  #
#                                                                            #
# The current version of the core CIF dictionary is obtainable from          #
# ftp://ftp.iucr.org/pub/cif_core.dic.                                       #
#                                                                            #
# Software is freely available for graphical display of the structure(s)     #
# in this CIF. For information consult the CIF software page                 #
# http://www.iucr.org/resources/cif/software.                                #
#                                                                            #
# This file may be used for bona fide research purposes within the           #
# scientific community so long as proper attribution is given to the journal # 
# article from which it was obtained.                                        #
#                                                                            #
##############################################################################
data_global
_audit_creation_method     SHELXL-97
_journal_date_recd_electronic     2013-07-01
_journal_date_accepted     2013-07-15
_journal_name_full     'Acta Crystallographica, Section E'
_journal_year     2013
_journal_volume     69
_journal_issue      8
_journal_page_first     o1348
_journal_page_last     o1348
_journal_paper_category     QO
_journal_paper_doi     10.1107/S1600536813019582
_journal_coeditor_code     BT6918
_publ_contact_author_name     'M. N. Ponnuswamy'
_publ_contact_author_address
;
Centre of Advanced Study in Crystallography and Biophysics
University of Madras
Guindy Campus
Chennai 600 025
India
;
_publ_contact_author_email     mnpsy2004@yahoo.com
_publ_contact_author_fax     '+9144 22352494'
_publ_contact_author_phone     '+9144 22300122'
_publ_section_title
;\
1-Dichloroacetyl-<i>t</i>-3-isopropyl-<i>r</i>-2,<i>c</i>-6-diphenylpiperidin-\
4-one
;
loop_
    _publ_author_name
    _publ_author_address
    'P. Sugumar'
;
Centre of Advanced Study in Crystallography and Biophysics
University of Madras
Guindy Campus
Chennai 600 025
India
;
    'R. Kayalvizhi'
;
Department of Chemistry
Government Arts College (Autonomous)
Coimbatore 641 018
India
;
    'R. Mini'
;
Department of Chemistry
Government Arts College (Autonomous)
Coimbatore 641 018
India
;
    'S. Ponnuswamy'
;
Department of Chemistry
Government Arts College (Autonomous)
Coimbatore 641 018
India
;
    'M. N. Ponnuswamy'
;
Centre of Advanced Study in Crystallography and Biophysics
University of Madras
Guindy Campus
Chennai 600 025
India
;
data_I
_audit_creation_method     SHELXL97
_chemical_name_systematic
;\
1-Dichloroacetyl-<i>t</i>-3-isopropyl-<i>r</i>-2,<i>c</i>-6-\
diphenylpiperidin-4-one
;
_chemical_name_common
;
;
_chemical_formula_moiety     'C22 H23 Cl2 N O2'
_chemical_formula_sum     'C22 H23 Cl2 N O2'
_chemical_formula_iupac     'C22 H23 Cl2 N O2'
_chemical_formula_weight     404.31
_chemical_melting_point     ?
_symmetry_cell_setting     orthorhombic
_symmetry_space_group_name_H-M     'P c a 21'
_symmetry_space_group_name_Hall     'P 2c -2ac'
loop_
    _symmetry_equiv_pos_as_xyz
    'x, y, z'
    '-x, -y, z+1/2'
    '-x+1/2, y, z+1/2'
    'x+1/2, -y, z'
_cell_length_a     18.4336(14)
_cell_length_b     9.4516(7)
_cell_length_c     11.7077(9)
_cell_angle_alpha     90.00
_cell_angle_beta     90.00
_cell_angle_gamma     90.00
_cell_volume     2039.8(3)
_cell_formula_units_Z     4
_cell_measurement_reflns_used     3882
_cell_measurement_theta_min     2.15
_cell_measurement_theta_max     28.40
_cell_measurement_temperature     293(2)
_exptl_crystal_description     block
_exptl_crystal_colour     yellow
_exptl_crystal_size_max     0.22
_exptl_crystal_size_mid     0.20
_exptl_crystal_size_min     0.18
_exptl_crystal_density_diffrn     1.317
_exptl_crystal_density_meas     ?
_exptl_crystal_density_method     'not measured'
_exptl_crystal_F_000     848
_exptl_absorpt_coefficient_mu     0.335
_exptl_absorpt_correction_type     multi-scan
_exptl_absorpt_process_details     '(SADABS; Bruker, 2008)'
_exptl_absorpt_correction_T_min     0.929
_exptl_absorpt_correction_T_max     0.941
_exptl_special_details
;
;
_diffrn_ambient_temperature     293(2)
_diffrn_radiation_type     MoK\a
_diffrn_radiation_wavelength     0.71073
_diffrn_radiation_source     'fine-focus sealed tube'
_diffrn_radiation_monochromator     graphite
_diffrn_measurement_device_type     'Bruker SMART APEXII CCD'
_diffrn_measurement_method     '\w and \f'
_diffrn_detector_area_resol_mean     ?
_diffrn_reflns_number     10509
_diffrn_reflns_av_R_equivalents     0.0219
_diffrn_reflns_av_sigmaI/netI     0.0319
_diffrn_reflns_theta_min     2.15
_diffrn_reflns_theta_max     28.40
_diffrn_reflns_theta_full     28.40
_diffrn_measured_fraction_theta_max     0.997
_diffrn_measured_fraction_theta_full     0.997
_diffrn_reflns_limit_h_min     -14
_diffrn_reflns_limit_h_max     24
_diffrn_reflns_limit_k_min     -12
_diffrn_reflns_limit_k_max     12
_diffrn_reflns_limit_l_min     -11
_diffrn_reflns_limit_l_max     15
_diffrn_standards_number     ?
_diffrn_standards_interval_count     ?
_diffrn_standards_interval_time     ?
_diffrn_standards_decay_%     ?
_refine_special_details
;
 Refinement of F^2^ against ALL reflections.  The weighted R-factor wR and
 goodness of fit S are based on F^2^, conventional R-factors R are based
 on F, with F set to zero for negative F^2^. The threshold expression of
 F^2^ > 2sigma(F^2^) is used only for calculating R-factors(gt) etc. and is
 not relevant to the choice of reflections for refinement.  R-factors based
 on F^2^ are statistically about twice as large as those based on F, and R-
 factors based on ALL data will be even larger.
;
_reflns_number_total     4437
_reflns_number_gt     3882
_reflns_threshold_expression     I>2\s(I)
_refine_ls_structure_factor_coef     Fsqd
_refine_ls_matrix_type     full
_refine_ls_R_factor_all     0.0551
_refine_ls_R_factor_gt     0.0476
_refine_ls_wR_factor_gt     0.1294
_refine_ls_wR_factor_ref     0.1362
_refine_ls_goodness_of_fit_ref     1.041
_refine_ls_restrained_S_all     1.041
_refine_ls_number_reflns     4437
_refine_ls_number_parameters     244
_refine_ls_number_restraints     1
_refine_ls_hydrogen_treatment     constr
_refine_ls_weighting_scheme     calc
_refine_ls_weighting_details
         'calc w=1/[\s^2^(Fo^2^)+(0.0726P)^2^+0.6068P] where P=(Fo^2^+2Fc^2^)/3'
_atom_sites_solution_hydrogens     geom
_atom_sites_solution_primary     direct
_atom_sites_solution_secondary     difmap
_refine_ls_shift/su_max     0.001
_refine_ls_shift/su_mean     0.000
_refine_diff_density_max     0.689
_refine_diff_density_min     -0.468
_refine_ls_extinction_method     none
_refine_ls_extinction_coef     ?
_refine_ls_abs_structure_details     'Flack (1983), 1759 Friedel pairs'
_refine_ls_abs_structure_Flack     -0.08(8)
loop_
    _atom_type_symbol
    _atom_type_description
    _atom_type_scat_dispersion_real
    _atom_type_scat_dispersion_imag
    _atom_type_scat_source
    'C' 'C' 0.0033 0.0016
                         'International Tables Vol C Tables 4.2.6.8 and 6.1.1.4'
    'H' 'H' 0.0000 0.0000
                         'International Tables Vol C Tables 4.2.6.8 and 6.1.1.4'
    'N' 'N' 0.0061 0.0033
                         'International Tables Vol C Tables 4.2.6.8 and 6.1.1.4'
    'O' 'O' 0.0106 0.0060
                         'International Tables Vol C Tables 4.2.6.8 and 6.1.1.4'
    'Cl' 'Cl' 0.1484 0.1585
                         'International Tables Vol C Tables 4.2.6.8 and 6.1.1.4'
_computing_data_collection     'APEX2 (Bruker, 2008)'
_computing_cell_refinement     'SAINT (Bruker, 2008)'
_computing_data_reduction     'SAINT (Bruker, 2008)'
_computing_structure_solution     'SHELXS97 (Sheldrick, 2008)'
_computing_structure_refinement     'SHELXL97 (Sheldrick, 2008)'
_computing_molecular_graphics     'ORTEP-3 for Windows (Farrugia, 2012)'
_computing_publication_material
;
SHELXL97 (Sheldrick, 2008) and PLATON (Spek, 2009)
;
loop_
    _atom_site_type_symbol
    _atom_site_label
    _atom_site_fract_x
    _atom_site_fract_y
    _atom_site_fract_z
    _atom_site_U_iso_or_equiv
    _atom_site_adp_type
    _atom_site_calc_flag
    _atom_site_refinement_flags
    _atom_site_occupancy
    _atom_site_symmetry_multiplicity
    _atom_site_disorder_assembly
    _atom_site_disorder_group
    C C2 0.67099(11) 0.9032(2) 0.91976(19) 0.0306(4) Uani d . 1 1 . .
    H H2 0.6651 0.9516 0.9932 0.037 Uiso calc R 1 1 . .
    C C3 0.70822(12) 1.0091(2) 0.8399(2) 0.0352(4) Uani d . 1 1 . .
    H H3 0.7584 1.0209 0.8659 0.042 Uiso calc R 1 1 . .
    C C4 0.71030(13) 0.9535(3) 0.7191(2) 0.0421(5) Uani d . 1 1 . .
    C C5 0.65663(14) 0.8387(2) 0.6894(2) 0.0414(5) Uani d . 1 1 . .
    H H5A 0.6797 0.7479 0.7023 0.050 Uiso calc R 1 1 . .
    H H5B 0.6459 0.8452 0.6084 0.050 Uiso calc R 1 1 . .
    C C6 0.58452(12) 0.8409(2) 0.7551(2) 0.0333(4) Uani d . 1 1 . .
    H H6 0.5536 0.9146 0.7221 0.040 Uiso calc R 1 1 . .
    C C7 0.54776(12) 0.6975(2) 0.7366(2) 0.0381(5) Uani d . 1 1 . .
    C C8 0.5026(2) 0.6797(4) 0.6451(4) 0.0778(12) Uani d . 1 1 . .
    H H8 0.4919 0.7560 0.5979 0.093 Uiso calc R 1 1 . .
    C C9 0.4727(3) 0.5481(5) 0.6228(4) 0.0948(16) Uani d . 1 1 . .
    H H9 0.4419 0.5374 0.5604 0.114 Uiso calc R 1 1 . .
    C C10 0.4871(2) 0.4346(4) 0.6897(3) 0.0685(9) Uani d . 1 1 . .
    H H10 0.4683 0.3460 0.6720 0.082 Uiso calc R 1 1 . .
    C C11 0.5299(2) 0.4531(3) 0.7837(4) 0.0712(11) Uani d . 1 1 . .
    H H11 0.5386 0.3775 0.8327 0.085 Uiso calc R 1 1 . .
    C C12 0.56030(17) 0.5841(3) 0.8064(3) 0.0601(9) Uani d . 1 1 . .
    H H12 0.5898 0.5951 0.8703 0.072 Uiso calc R 1 1 . .
    C C13 0.71354(11) 0.7680(2) 0.9446(2) 0.0348(5) Uani d . 1 1 . .
    C C14 0.77614(13) 0.7293(3) 0.8883(3) 0.0464(6) Uani d . 1 1 . .
    H H14 0.7927 0.7833 0.8272 0.056 Uiso calc R 1 1 . .
    C C15 0.81513(18) 0.6090(3) 0.9224(3) 0.0604(8) Uani d . 1 1 . .
    H H15 0.8577 0.5846 0.8845 0.072 Uiso calc R 1 1 . .
    C C16 0.79074(18) 0.5271(3) 1.0114(3) 0.0623(8) Uani d . 1 1 . .
    H H16 0.8163 0.4467 1.0332 0.075 Uiso calc R 1 1 . .
    C C17 0.72847(17) 0.5646(3) 1.0682(3) 0.0567(7) Uani d . 1 1 . .
    H H17 0.7120 0.5096 1.1287 0.068 Uiso calc R 1 1 . .
    C C18 0.69012(14) 0.6841(3) 1.0356(2) 0.0442(6) Uani d . 1 1 . .
    H H18 0.6482 0.7088 1.0750 0.053 Uiso calc R 1 1 . .
    C C19 0.67141(14) 1.1579(2) 0.8402(2) 0.0400(5) Uani d . 1 1 . .
    H H19 0.6234 1.1489 0.8048 0.048 Uiso calc R 1 1 . .
    C C20 0.6614(2) 1.2139(3) 0.9603(3) 0.0606(8) Uani d . 1 1 . .
    H H20A 0.6331 1.1479 1.0039 0.091 Uiso calc R 1 1 . .
    H H20B 0.6368 1.3033 0.9575 0.091 Uiso calc R 1 1 . .
    H H20C 0.7080 1.2259 0.9958 0.091 Uiso calc R 1 1 . .
    C C21 0.7155(2) 1.2637(3) 0.7707(3) 0.0675(9) Uani d . 1 1 . .
    H H21A 0.7222 1.2280 0.6946 0.101 Uiso calc R 1 1 . .
    H H21B 0.7620 1.2774 0.8061 0.101 Uiso calc R 1 1 . .
    H H21C 0.6902 1.3523 0.7675 0.101 Uiso calc R 1 1 . .
    C C22 0.54042(12) 0.8987(2) 0.9506(2) 0.0383(5) Uani d . 1 1 . .
    C C23 0.46416(13) 0.9023(3) 0.8997(3) 0.0506(7) Uani d . 1 1 . .
    H H23 0.4622 0.8437 0.8307 0.061 Uiso calc R 1 1 . .
    N N1 0.59629(9) 0.87405(18) 0.87687(17) 0.0309(4) Uani d . 1 1 . .
    O O1 0.75440(14) 0.9925(2) 0.6505(2) 0.0671(6) Uani d . 1 1 . .
    O O2 0.54794(11) 0.9232(3) 1.05165(19) 0.0602(6) Uani d . 1 1 . .
    Cl Cl2 0.44564(6) 1.08090(11) 0.86504(12) 0.0926(4) Uani d . 1 1 . .
    Cl Cl1 0.40029(5) 0.84201(14) 1.00044(13) 0.0960(4) Uani d . 1 1 . .
loop_
    _atom_site_aniso_label
    _atom_site_aniso_U_11
    _atom_site_aniso_U_22
    _atom_site_aniso_U_33
    _atom_site_aniso_U_12
    _atom_site_aniso_U_13
    _atom_site_aniso_U_23
    C2 0.0295(9) 0.0290(9) 0.0334(11) -0.0014(7) -0.0020(7) -0.0024(8)
    C3 0.0349(9) 0.0292(9) 0.0414(12) -0.0046(7) 0.0037(8) -0.0004(9)
    C4 0.0450(11) 0.0359(11) 0.0454(14) 0.0003(9) 0.0145(10) 0.0012(10)
    C5 0.0476(12) 0.0440(12) 0.0325(12) 0.0004(10) 0.0069(9) -0.0047(10)
    C6 0.0358(9) 0.0345(9) 0.0294(11) 0.0002(8) -0.0024(8) -0.0015(9)
    C7 0.0363(10) 0.0391(11) 0.0389(13) -0.0020(8) -0.0029(9) -0.0037(9)
    C8 0.101(3) 0.0673(19) 0.065(2) -0.0354(19) -0.040(2) 0.0188(17)
    C9 0.129(4) 0.082(2) 0.073(3) -0.051(2) -0.055(3) 0.008(2)
    C10 0.077(2) 0.0510(15) 0.078(2) -0.0206(15) -0.0209(18) -0.0113(15)
    C11 0.081(2) 0.0369(13) 0.096(3) -0.0077(13) -0.037(2) 0.0021(15)
    C12 0.0698(18) 0.0399(13) 0.070(2) -0.0064(12) -0.0348(16) 0.0017(13)
    C13 0.0317(9) 0.0298(9) 0.0428(13) -0.0032(7) -0.0055(9) -0.0002(9)
    C14 0.0407(11) 0.0413(12) 0.0572(17) 0.0038(9) 0.0013(11) 0.0002(12)
    C15 0.0531(15) 0.0546(15) 0.073(2) 0.0193(13) -0.0017(14) -0.0057(15)
    C16 0.0674(18) 0.0362(12) 0.083(2) 0.0118(12) -0.0197(17) 0.0005(14)
    C17 0.0659(17) 0.0392(13) 0.0649(19) -0.0080(11) -0.0152(14) 0.0113(13)
    C18 0.0427(11) 0.0381(11) 0.0517(16) -0.0034(9) -0.0032(11) 0.0042(11)
    C19 0.0457(12) 0.0291(10) 0.0451(14) -0.0003(8) -0.0019(10) 0.0012(9)
    C20 0.094(2) 0.0332(12) 0.0545(18) 0.0094(13) 0.0004(16) -0.0070(12)
    C21 0.094(2) 0.0342(13) 0.074(2) -0.0049(13) 0.0195(19) 0.0127(14)
    C22 0.0305(10) 0.0411(11) 0.0433(14) -0.0007(8) 0.0053(9) -0.0033(10)
    C23 0.0322(11) 0.0550(14) 0.065(2) 0.0027(10) 0.0052(11) -0.0120(13)
    N1 0.0275(7) 0.0332(8) 0.0319(10) -0.0009(6) 0.0007(7) -0.0015(7)
    O1 0.0794(14) 0.0592(11) 0.0628(14) -0.0189(11) 0.0378(12) -0.0073(10)
    O2 0.0470(10) 0.0915(16) 0.0422(12) -0.0024(10) 0.0119(8) -0.0122(10)
    Cl2 0.0772(6) 0.0778(6) 0.1229(10) 0.0262(5) -0.0136(6) 0.0178(6)
    Cl1 0.0470(4) 0.1175(8) 0.1233(10) -0.0192(5) 0.0235(5) 0.0129(7)
_geom_special_details
;
 All esds (except the esd in the dihedral angle between two l.s. planes)
 are estimated using the full covariance matrix.  The cell esds are taken
 into account individually in the estimation of esds in distances, angles
 and torsion angles; correlations between esds in cell parameters are only
 used when they are defined by crystal symmetry.  An approximate (isotropic)
 treatment of cell esds is used for estimating esds involving l.s. planes.
;
loop_
    _geom_bond_atom_site_label_1
    _geom_bond_atom_site_label_2
    _geom_bond_site_symmetry_2
    _geom_bond_distance
    _geom_bond_publ_flag
    C2 N1 . 1.491(2) ?
    C2 C13 . 1.527(3) ?
    C2 C3 . 1.532(3) ?
    C2 H2 . 0.9800 ?
    C3 C4 . 1.509(4) ?
    C3 C19 . 1.562(3) ?
    C3 H3 . 0.9800 ?
    C4 O1 . 1.200(3) ?
    C4 C5 . 1.509(3) ?
    C5 C6 . 1.536(3) ?
    C5 H5A . 0.9700 ?
    C5 H5B . 0.9700 ?
    C6 N1 . 1.476(3) ?
    C6 C7 . 1.531(3) ?
    C6 H6 . 0.9800 ?
    C7 C8 . 1.367(4) ?
    C7 C12 . 1.368(4) ?
    C8 C9 . 1.386(5) ?
    C8 H8 . 0.9300 ?
    C9 C10 . 1.354(6) ?
    C9 H9 . 0.9300 ?
    C10 C11 . 1.365(5) ?
    C10 H10 . 0.9300 ?
    C11 C12 . 1.385(4) ?
    C11 H11 . 0.9300 ?
    C12 H12 . 0.9300 ?
    C13 C14 . 1.378(3) ?
    C13 C18 . 1.396(4) ?
    C14 C15 . 1.403(4) ?
    C14 H14 . 0.9300 ?
    C15 C16 . 1.374(5) ?
    C15 H15 . 0.9300 ?
    C16 C17 . 1.373(5) ?
    C16 H16 . 0.9300 ?
    C17 C18 . 1.386(4) ?
    C17 H17 . 0.9300 ?
    C18 H18 . 0.9300 ?
    C19 C20 . 1.514(4) ?
    C19 C21 . 1.524(4) ?
    C19 H19 . 0.9800 ?
    C20 H20A . 0.9600 ?
    C20 H20B . 0.9600 ?
    C20 H20C . 0.9600 ?
    C21 H21A . 0.9600 ?
    C21 H21B . 0.9600 ?
    C21 H21C . 0.9600 ?
    C22 O2 . 1.213(3) ?
    C22 N1 . 1.364(3) ?
    C22 C23 . 1.527(3) ?
    C23 Cl1 . 1.762(3) ?
    C23 Cl2 . 1.769(3) ?
    C23 H23 . 0.9800 ?
loop_
    _geom_angle_atom_site_label_1
    _geom_angle_atom_site_label_2
    _geom_angle_atom_site_label_3
    _geom_angle_site_symmetry_1
    _geom_angle_site_symmetry_3
    _geom_angle
    _geom_angle_publ_flag
    N1 C2 C13 . . 112.56(16) ?
    N1 C2 C3 . . 109.19(18) ?
    C13 C2 C3 . . 115.65(18) ?
    N1 C2 H2 . . 106.3 ?
    C13 C2 H2 . . 106.3 ?
    C3 C2 H2 . . 106.3 ?
    C4 C3 C2 . . 110.86(18) ?
    C4 C3 C19 . . 109.1(2) ?
    C2 C3 C19 . . 113.09(18) ?
    C4 C3 H3 . . 107.9 ?
    C2 C3 H3 . . 107.9 ?
    C19 C3 H3 . . 107.9 ?
    O1 C4 C3 . . 122.5(2) ?
    O1 C4 C5 . . 120.7(2) ?
    C3 C4 C5 . . 116.7(2) ?
    C4 C5 C6 . . 116.24(19) ?
    C4 C5 H5A . . 108.2 ?
    C6 C5 H5A . . 108.2 ?
    C4 C5 H5B . . 108.2 ?
    C6 C5 H5B . . 108.2 ?
    H5A C5 H5B . . 107.4 ?
    N1 C6 C7 . . 112.94(19) ?
    N1 C6 C5 . . 111.08(18) ?
    C7 C6 C5 . . 107.48(18) ?
    N1 C6 H6 . . 108.4 ?
    C7 C6 H6 . . 108.4 ?
    C5 C6 H6 . . 108.4 ?
    C8 C7 C12 . . 118.4(2) ?
    C8 C7 C6 . . 119.3(2) ?
    C12 C7 C6 . . 122.3(2) ?
    C7 C8 C9 . . 120.0(3) ?
    C7 C8 H8 . . 120.0 ?
    C9 C8 H8 . . 120.0 ?
    C10 C9 C8 . . 121.6(3) ?
    C10 C9 H9 . . 119.2 ?
    C8 C9 H9 . . 119.2 ?
    C9 C10 C11 . . 118.6(3) ?
    C9 C10 H10 . . 120.7 ?
    C11 C10 H10 . . 120.7 ?
    C10 C11 C12 . . 120.2(3) ?
    C10 C11 H11 . . 119.9 ?
    C12 C11 H11 . . 119.9 ?
    C7 C12 C11 . . 121.1(3) ?
    C7 C12 H12 . . 119.4 ?
    C11 C12 H12 . . 119.4 ?
    C14 C13 C18 . . 118.2(2) ?
    C14 C13 C2 . . 124.1(2) ?
    C18 C13 C2 . . 117.5(2) ?
    C13 C14 C15 . . 120.5(3) ?
    C13 C14 H14 . . 119.7 ?
    C15 C14 H14 . . 119.7 ?
    C16 C15 C14 . . 120.3(3) ?
    C16 C15 H15 . . 119.8 ?
    C14 C15 H15 . . 119.8 ?
    C17 C16 C15 . . 119.7(3) ?
    C17 C16 H16 . . 120.2 ?
    C15 C16 H16 . . 120.2 ?
    C16 C17 C18 . . 120.3(3) ?
    C16 C17 H17 . . 119.9 ?
    C18 C17 H17 . . 119.9 ?
    C17 C18 C13 . . 121.0(3) ?
    C17 C18 H18 . . 119.5 ?
    C13 C18 H18 . . 119.5 ?
    C20 C19 C21 . . 109.4(2) ?
    C20 C19 C3 . . 111.7(2) ?
    C21 C19 C3 . . 111.0(2) ?
    C20 C19 H19 . . 108.2 ?
    C21 C19 H19 . . 108.2 ?
    C3 C19 H19 . . 108.2 ?
    C19 C20 H20A . . 109.5 ?
    C19 C20 H20B . . 109.5 ?
    H20A C20 H20B . . 109.5 ?
    C19 C20 H20C . . 109.5 ?
    H20A C20 H20C . . 109.5 ?
    H20B C20 H20C . . 109.5 ?
    C19 C21 H21A . . 109.5 ?
    C19 C21 H21B . . 109.5 ?
    H21A C21 H21B . . 109.5 ?
    C19 C21 H21C . . 109.5 ?
    H21A C21 H21C . . 109.5 ?
    H21B C21 H21C . . 109.5 ?
    O2 C22 N1 . . 124.3(2) ?
    O2 C22 C23 . . 118.8(2) ?
    N1 C22 C23 . . 116.9(2) ?
    C22 C23 Cl1 . . 110.3(2) ?
    C22 C23 Cl2 . . 106.77(18) ?
    Cl1 C23 Cl2 . . 109.47(15) ?
    C22 C23 H23 . . 110.1 ?
    Cl1 C23 H23 . . 110.1 ?
    Cl2 C23 H23 . . 110.1 ?
    C22 N1 C6 . . 122.46(18) ?
    C22 N1 C2 . . 116.91(19) ?
    C6 N1 C2 . . 120.02(17) ?
loop_
    _geom_torsion_atom_site_label_1
    _geom_torsion_atom_site_label_2
    _geom_torsion_atom_site_label_3
    _geom_torsion_atom_site_label_4
    _geom_torsion_site_symmetry_1
    _geom_torsion_site_symmetry_2
    _geom_torsion_site_symmetry_3
    _geom_torsion_site_symmetry_4
    _geom_torsion
    _geom_torsion_publ_flag
    N1 C2 C3 C4 . . . . -57.6(2) ?
    C13 C2 C3 C4 . . . . 70.6(2) ?
    N1 C2 C3 C19 . . . . 65.3(2) ?
    C13 C2 C3 C19 . . . . -166.52(19) ?
    C2 C3 C4 O1 . . . . -156.1(3) ?
    C19 C3 C4 O1 . . . . 78.7(3) ?
    C2 C3 C4 C5 . . . . 20.3(3) ?
    C19 C3 C4 C5 . . . . -104.8(2) ?
    O1 C4 C5 C6 . . . . -153.7(3) ?
    C3 C4 C5 C6 . . . . 29.8(3) ?
    C4 C5 C6 N1 . . . . -41.1(3) ?
    C4 C5 C6 C7 . . . . -165.1(2) ?
    N1 C6 C7 C8 . . . . 148.1(3) ?
    C5 C6 C7 C8 . . . . -89.1(3) ?
    N1 C6 C7 C12 . . . . -34.1(3) ?
    C5 C6 C7 C12 . . . . 88.7(3) ?
    C12 C7 C8 C9 . . . . -2.2(6) ?
    C6 C7 C8 C9 . . . . 175.7(4) ?
    C7 C8 C9 C10 . . . . -0.1(8) ?
    C8 C9 C10 C11 . . . . 2.7(8) ?
    C9 C10 C11 C12 . . . . -2.9(7) ?
    C8 C7 C12 C11 . . . . 1.9(5) ?
    C6 C7 C12 C11 . . . . -175.9(3) ?
    C10 C11 C12 C7 . . . . 0.7(6) ?
    N1 C2 C13 C14 . . . . 117.0(2) ?
    C3 C2 C13 C14 . . . . -9.4(3) ?
    N1 C2 C13 C18 . . . . -67.7(3) ?
    C3 C2 C13 C18 . . . . 165.8(2) ?
    C18 C13 C14 C15 . . . . -0.3(4) ?
    C2 C13 C14 C15 . . . . 174.9(3) ?
    C13 C14 C15 C16 . . . . 0.9(5) ?
    C14 C15 C16 C17 . . . . -0.9(5) ?
    C15 C16 C17 C18 . . . . 0.3(5) ?
    C16 C17 C18 C13 . . . . 0.4(4) ?
    C14 C13 C18 C17 . . . . -0.4(4) ?
    C2 C13 C18 C17 . . . . -175.9(2) ?
    C4 C3 C19 C20 . . . . 174.8(2) ?
    C2 C3 C19 C20 . . . . 50.9(3) ?
    C4 C3 C19 C21 . . . . -62.9(3) ?
    C2 C3 C19 C21 . . . . 173.3(2) ?
    O2 C22 C23 Cl1 . . . . -34.0(3) ?
    N1 C22 C23 Cl1 . . . . 148.94(19) ?
    O2 C22 C23 Cl2 . . . . 84.8(3) ?
    N1 C22 C23 Cl2 . . . . -92.2(2) ?
    O2 C22 N1 C6 . . . . 178.3(2) ?
    C23 C22 N1 C6 . . . . -4.8(3) ?
    O2 C22 N1 C2 . . . . -10.7(4) ?
    C23 C22 N1 C2 . . . . 166.21(19) ?
    C7 C6 N1 C22 . . . . -67.1(3) ?
    C5 C6 N1 C22 . . . . 172.1(2) ?
    C7 C6 N1 C2 . . . . 122.20(19) ?
    C5 C6 N1 C2 . . . . 1.4(3) ?
    C13 C2 N1 C22 . . . . 106.7(2) ?
    C3 C2 N1 C22 . . . . -123.5(2) ?
    C13 C2 N1 C6 . . . . -82.1(2) ?
    C3 C2 N1 C6 . . . . 47.8(2) ?
loop_
    _geom_hbond_atom_site_label_D
    _geom_hbond_atom_site_label_H
    _geom_hbond_atom_site_label_A
    _geom_hbond_site_symmetry_A
    _geom_hbond_distance_DH
    _geom_hbond_distance_HA
    _geom_hbond_distance_DA
    _geom_hbond_angle_DHA
    C2 H2 O1 3_655 0.98 2.39 3.144(3) 132.9
_iucr_refine_instructions_details
;
TITL dcb in P c a 21
CELL  0.71073  18.4336   9.4516  11.7077   90.000   90.000   90.000
ZERR     4.00   0.0014   0.0007   0.0009    0.000    0.000    0.000
LATT  -1
SYMM  - X, - Y, 1/2 + Z
SYMM  1/2 - X,   Y, 1/2 + Z
SYMM  1/2 + X, - Y,   Z
SFAC  C    H    N    O    CL
UNIT  88   92   4    8    8
MERG   2
FMAP   2
PLAN   25
ACTA
BOND   $H
CONF
L.S.  10
WGHT    0.072600    0.606800
FVAR       0.21580
C2    1    0.670993    0.903193    0.919759    11.00000    0.02945    0.02900 =
         0.03344   -0.00237   -0.00200   -0.00144
AFIX  13
H2    2    0.665138    0.951609    0.993203    11.00000   -1.20000
AFIX   0
C3    1    0.708221    1.009084    0.839859    11.00000    0.03488    0.02924 =
         0.04138   -0.00037    0.00371   -0.00457
AFIX  13
H3    2    0.758387    1.020855    0.865890    11.00000   -1.20000
AFIX   0
C4    1    0.710305    0.953515    0.719091    11.00000    0.04503    0.03590 =
         0.04540    0.00117    0.01454    0.00031
C5    1    0.656625    0.838707    0.689356    11.00000    0.04763    0.04396 =
         0.03249   -0.00473    0.00689    0.00036
AFIX  23
H5A   2    0.679695    0.747877    0.702325    11.00000   -1.20000
H5B   2    0.645931    0.845249    0.608406    11.00000   -1.20000
AFIX   0
C6    1    0.584524    0.840879    0.755082    11.00000    0.03580    0.03451 =
         0.02944   -0.00155   -0.00235    0.00024
AFIX  13
H6    2    0.553566    0.914581    0.722059    11.00000   -1.20000
AFIX   0
C7    1    0.547759    0.697468    0.736582    11.00000    0.03633    0.03906 =
         0.03893   -0.00375   -0.00286   -0.00199
C8    1    0.502578    0.679730    0.645138    11.00000    0.10124    0.06731 =
         0.06496    0.01878   -0.04000   -0.03542
AFIX  43
H8    2    0.491903    0.756027    0.597876    11.00000   -1.20000
AFIX   0
C9    1    0.472666    0.548070    0.622822    11.00000    0.12899    0.08239 =
         0.07304    0.00843   -0.05467   -0.05065
AFIX  43
H9    2    0.441944    0.537371    0.560408    11.00000   -1.20000
AFIX   0
C10   1    0.487099    0.434647    0.689712    11.00000    0.07670    0.05103 =
         0.07765   -0.01134   -0.02088   -0.02064
AFIX  43
H10   2    0.468273    0.346037    0.671989    11.00000   -1.20000
AFIX   0
C11   1    0.529872    0.453131    0.783718    11.00000    0.08082    0.03693 =
         0.09593    0.00215   -0.03736   -0.00774
AFIX  43
H11   2    0.538605    0.377524    0.832660    11.00000   -1.20000
AFIX   0
C12   1    0.560301    0.584094    0.806437    11.00000    0.06982    0.03991 =
         0.07048    0.00166   -0.03481   -0.00637
AFIX  43
H12   2    0.589771    0.595146    0.870292    11.00000   -1.20000
AFIX   0
C13   1    0.713536    0.767992    0.944626    11.00000    0.03169    0.02975 =
         0.04282   -0.00016   -0.00548   -0.00317
C14   1    0.776137    0.729279    0.888308    11.00000    0.04072    0.04134 =
         0.05721    0.00017    0.00133    0.00381
AFIX  43
H14   2    0.792658    0.783333    0.827242    11.00000   -1.20000
AFIX   0
C15   1    0.815125    0.608987    0.922378    11.00000    0.05305    0.05462 =
         0.07347   -0.00574   -0.00174    0.01927
AFIX  43
H15   2    0.857671    0.584552    0.884515    11.00000   -1.20000
AFIX   0
C16   1    0.790739    0.527116    1.011423    11.00000    0.06738    0.03617 =
         0.08345    0.00049   -0.01969    0.01179
AFIX  43
H16   2    0.816300    0.446666    1.033152    11.00000   -1.20000
AFIX   0
C17   1    0.728473    0.564612    1.068172    11.00000    0.06588    0.03920 =
         0.06488    0.01131   -0.01523   -0.00803
AFIX  43
H17   2    0.711965    0.509620    1.128699    11.00000   -1.20000
AFIX   0
C18   1    0.690118    0.684089    1.035615    11.00000    0.04274    0.03805 =
         0.05167    0.00415   -0.00319   -0.00337
AFIX  43
H18   2    0.648153    0.708762    1.074952    11.00000   -1.20000
AFIX   0
C19   1    0.671411    1.157902    0.840211    11.00000    0.04568    0.02911 =
         0.04506    0.00121   -0.00187   -0.00026
AFIX  13
H19   2    0.623446    1.148896    0.804849    11.00000   -1.20000
AFIX   0
C20   1    0.661384    1.213895    0.960343    11.00000    0.09398    0.03325 =
         0.05449   -0.00696    0.00043    0.00940
AFIX  33
H20A  2    0.633067    1.147941    1.003941    11.00000   -1.50000
H20B  2    0.636777    1.303343    0.957503    11.00000   -1.50000
H20C  2    0.707951    1.225902    0.995754    11.00000   -1.50000
AFIX   0
C21   1    0.715514    1.263691    0.770697    11.00000    0.09428    0.03415 =
         0.07416    0.01271    0.01953   -0.00488
AFIX  33
H21A  2    0.722202    1.228019    0.694649    11.00000   -1.50000
H21B  2    0.761958    1.277360    0.806115    11.00000   -1.50000
H21C  2    0.690160    1.352326    0.767544    11.00000   -1.50000
AFIX   0
C22   1    0.540424    0.898682    0.950600    11.00000    0.03051    0.04106 =
         0.04332   -0.00329    0.00534   -0.00068
C23   1    0.464164    0.902322    0.899673    11.00000    0.03218    0.05498 =
         0.06467   -0.01201    0.00516    0.00269
AFIX  13
H23   2    0.462162    0.843677    0.830715    11.00000   -1.20000
AFIX   0
N1    3    0.596295    0.874047    0.876872    11.00000    0.02754    0.03324 =
         0.03193   -0.00154    0.00072   -0.00086
O1    4    0.754395    0.992491    0.650535    11.00000    0.07941    0.05923 =
         0.06277   -0.00731    0.03776   -0.01887
O2    4    0.547945    0.923221    1.051646    11.00000    0.04695    0.09149 =
         0.04221   -0.01218    0.01195   -0.00245
CL2   5    0.445643    1.080899    0.865036    11.00000    0.07721    0.07777 =
         0.12295    0.01783   -0.01356    0.02624
CL1   5    0.400288    0.842007    1.000444    11.00000    0.04705    0.11750 =
         0.12332    0.01290    0.02352   -0.01916
HKLF    4
REM  dcb in P c a 21
REM R1 =  0.0476 for   3882 Fo > 4sig(Fo)  and  0.0551 for all   4437 data
REM    244 parameters refined using      1 restraints
END
WGHT      0.0717      0.6134
REM Highest difference peak  0.689,  deepest hole -0.468,  1-sigma level  0.046
Q1    1   0.4097  0.7758  0.9422  11.00000  0.05    0.69
Q2    1   0.4345  1.0122  0.8197  11.00000  0.05    0.44
Q3    1   0.4252  1.0412  0.9233  11.00000  0.05    0.29
Q4    1   0.6386  0.8997  0.8954  11.00000  0.05    0.22
Q5    1   0.6912  0.9483  0.8778  11.00000  0.05    0.21
Q6    1   0.6893  0.8322  0.9339  11.00000  0.05    0.20
Q7    1   0.4992  0.4874  0.6362  11.00000  0.05    0.20
Q8    1   0.4147  1.1241  0.8635  11.00000  0.05    0.19
Q9    1   0.6211  0.8364  0.7256  11.00000  0.05    0.18
Q10   1   0.5396  0.6513  0.7851  11.00000  0.05    0.17
Q11   1   0.5456  0.6467  0.6319  11.00000  0.05    0.16
Q12   1   0.6880  1.2215  0.6804  11.00000  0.05    0.16
Q13   1   0.5572  0.7690  0.7543  11.00000  0.05    0.15
Q14   1   0.5007  0.8947  0.9167  11.00000  0.05    0.15
Q15   1   0.6789  0.9091  0.7023  11.00000  0.05    0.15
Q16   1   0.5706  0.9306  0.8927  11.00000  0.05    0.15
Q17   1   0.5749  0.8746  0.9182  11.00000  0.05    0.15
Q18   1   0.7131  0.7325  1.0053  11.00000  0.05    0.15
Q19   1   0.5889  1.1770  0.9832  11.00000  0.05    0.14
Q20   1   0.7571  0.9310  0.7009  11.00000  0.05    0.14
Q21   1   0.7820  0.5708  1.0712  11.00000  0.05    0.14
Q22   1   0.5823  0.8723  0.8137  11.00000  0.05    0.14
Q23   1   0.5046  0.6971  0.7081  11.00000  0.05    0.13
Q24   1   0.6930  1.1943  1.0025  11.00000  0.05    0.13
Q25   1   0.4912  0.4673  0.7646  11.00000  0.05    0.13
;
