# Supplementary material for: 1-Di­chloro­acetyl-t-3-isopropyl-r-2,c-6-di­phenyl­piperidin-4-one
Source: Acta Crystallogr Sect E Struct Rep Online. 2013 Jul 27;69(Pt 8):o1348. doi: 10.1107/S1600536813019582 (PMC3793827; doi:10.1107/S1600536813019582)
Supplement: Supplementary file 2 [file e-69-o1348-Isup2.hkl]

# 
# h,k,l, Fc-squared, Fo-squared, sigma(Fo-squared) and status flag 
# 
data_I 
_shelx_title ' dcb in P c a 21' 
_shelx_refln_list_code          4 
_shelx_F_calc_maximum      145.98 
_exptl_crystal_F_000       848.00 
_reflns_d_resolution_high  0.7472 
 
loop_ 
 _symmetry_equiv_pos_as_xyz 
 'x, y, z' 
 '-x, -y, z+1/2' 
 '-x+1/2, y, z+1/2' 
 'x+1/2, -y, z' 
 
_cell_length_a    18.4336 
_cell_length_b     9.4516 
_cell_length_c    11.7077 
_cell_angle_alpha  90.000 
_cell_angle_beta   90.000 
_cell_angle_gamma  90.000 
 
_shelx_F_squared_multiplier     1.000 
 
loop_ 
 _refln_index_h 
 _refln_index_k 
 _refln_index_l 
 _refln_F_squared_calc 
 _refln_F_squared_meas 
 _refln_F_squared_sigma 
 _refln_observed_status 
  15   1 -11        4.46        2.58      3.44 o 
  16   1 -11        3.82        3.22      3.44 o 
  17   1 -11       14.14       16.96      4.29 o 
  15   2 -11        2.42       -0.21      3.22 o 
  16   2 -11       16.04       20.40      4.51 o 
  17   2 -11        4.91        1.93      3.65 o 
  14   3 -11       27.17       18.68      4.08 o 
  15   3 -11        2.68       -2.58      3.22 o 
  16   3 -11        1.22        4.29      3.65 o 
  14   4 -11        3.54        7.52      3.65 o 
  15   4 -11       11.97       11.38      4.08 o 
  12   0 -10       56.22       54.97      4.94 o 
  14   0 -10       15.94       13.74      3.65 o 
  16   0 -10       19.98       28.34      4.51 o 
  18   0 -10        2.33       -0.86      3.44 o 
  10   1 -10       49.73       56.69      4.72 o 
  11   1 -10       92.99      103.72      6.44 o 
  12   1 -10        9.73       12.59      2.28 o 
  13   1 -10        7.79       10.32      2.26 o 
  14   1 -10        9.65        7.19      3.54 o 
  15   1 -10       28.02       44.13      4.19 o 
  16   1 -10        9.16        8.12      6.55 o 
  17   1 -10        7.72       10.29      3.22 o 
  18   1 -10        0.62        0.33      3.54 o 
  10   2 -10      100.87       97.06      6.01 o 
  11   2 -10       27.43       42.30      4.29 o 
  12   2 -10        4.45        1.50      2.79 o 
  13   2 -10       10.89       11.81      3.44 o 
  14   2 -10       21.57       23.33      4.62 o 
  15   2 -10        4.96        4.16      2.35 o 
  16   2 -10       22.18       19.97      3.44 o 
  17   2 -10       12.92       16.75      3.04 o 
  18   2 -10        0.59        3.53      4.19 o 
   9   3 -10      118.21      117.89      6.66 o 
  10   3 -10        6.86        4.51      2.79 o 
  11   3 -10        0.10       -0.43      2.58 o 
  12   3 -10        8.64        9.23      3.44 o 
  13   3 -10        3.39        4.51      3.22 o 
  14   3 -10        4.86        5.58      3.44 o 
  15   3 -10       16.94       12.45      4.08 o 
  16   3 -10        2.78       -1.11      2.35 o 
  17   3 -10       19.72       28.91      3.57 o 
  18   3 -10        1.71       -0.97      2.58 o 
   9   4 -10       76.59       82.67      5.58 o 
  11   4 -10       30.55       46.38      4.72 o 
  12   4 -10       15.56       19.54      3.87 o 
  13   4 -10       36.38       33.07      4.72 o 
  14   4 -10       12.47       14.82      4.08 o 
  15   4 -10       79.80       97.06      7.30 o 
  16   4 -10        5.34        4.51      3.87 o 
  17   4 -10       11.87        7.52      4.29 o 
  10   5 -10       19.38       26.20      4.08 o 
  11   5 -10       19.62       20.61      3.87 o 
  13   5 -10        1.54        0.43      3.22 o 
  14   5 -10        7.96        1.50      3.44 o 
  15   5 -10       13.63       13.96      4.29 o 
  16   5 -10        5.65       13.10      4.51 o 
  10   6 -10       14.34       18.90      3.87 o 
  11   6 -10        6.30        4.29      3.22 o 
  12   6 -10       45.95       48.74      5.58 o 
  14   6 -10       10.85        5.37      3.87 o 
  11   7 -10       25.71       25.34      4.29 o 
  12   7 -10       14.22        7.52      3.87 o 
  13   7 -10       18.08       15.68      4.51 o 
   8   0  -9      253.26      230.19     10.31 o 
  10   0  -9      139.80      147.31      7.52 o 
  12   0  -9       66.98       56.69      4.94 o 
  14   0  -9      107.80      109.73      7.30 o 
  16   0  -9      135.44      132.06      8.37 o 
  18   0  -9       81.54       71.72      6.66 o 
  20   0  -9       35.60       46.17      6.01 o 
   8   1  -9       90.41       97.70      5.37 o 
   9   1  -9      207.15      181.89     19.65 o 
  10   1  -9       42.48       41.44      3.11 o 
  11   1  -9      443.15      407.80     11.46 o 
  12   1  -9        8.42        6.33      2.13 o 
  13   1  -9        7.73        3.87      2.13 o 
  14   1  -9       13.63       15.21      2.58 o 
  15   1  -9       27.95       31.11      3.26 o 
  16   1  -9       29.51       38.23      3.49 o 
  17   1  -9        5.01        2.75      3.97 o 
  18   1  -9       24.04       26.49      3.26 o 
  19   1  -9        1.95       -1.61      2.43 o 
  20   1  -9       15.14       10.65      2.96 o 
   8   2  -9      103.18      109.51      6.01 o 
   9   2  -9      188.82      185.74      8.80 o 
  10   2  -9       51.83       50.31      3.18 o 
  11   2  -9      128.96      120.96      4.93 o 
  12   2  -9       38.03       30.76      4.19 o 
  13   2  -9        1.81        0.00      1.97 o 
  14   2  -9       26.32       14.70      2.58 o 
  15   2  -9      122.67      140.32      8.59 o 
  16   2  -9        2.96        5.21      2.42 o 
  17   2  -9       16.00       14.15      3.33 o 
  18   2  -9        2.12       -0.37      2.50 o 
  19   2  -9        3.36       -0.32      2.65 o 
   6   3  -9       80.09       72.79      4.29 o 
   7   3  -9       25.91       24.05      3.01 o 
   9   3  -9      280.39      301.70     12.88 o 
  10   3  -9       92.90       92.34      6.23 o 
  11   3  -9       47.82       58.58      3.57 o 
  12   3  -9       17.82       20.70      2.50 o 
  13   3  -9        6.89        3.00      2.20 o 
  14   3  -9        3.76        2.68      2.28 o 
  15   3  -9        0.86       -2.04      2.28 o 
  16   3  -9       38.96       36.72      3.57 o 
  17   3  -9       18.04       16.24      2.96 o 
  18   3  -9        0.23       -1.33      2.57 o 
  19   3  -9        8.20        3.74      2.87 o 
   6   4  -9       17.06       16.75      2.36 o 
   7   4  -9      185.45      170.50      7.95 o 
   8   4  -9      318.75      289.25     12.24 o 
   9   4  -9       72.65       73.87      5.58 o 
  10   4  -9       12.44       17.61      3.65 o 
  11   4  -9        6.69        6.66      3.01 o 
  12   4  -9       68.90       76.44      6.23 o 
  13   4  -9       36.29       38.80      3.24 o 
  14   4  -9       31.54       38.02      3.26 o 
  15   4  -9        7.33        5.73      2.57 o 
  16   4  -9       56.29       61.12      4.40 o 
  17   4  -9        2.89        0.86      2.58 o 
  18   4  -9        2.23       -1.21      4.19 o 
   7   5  -9      182.29      174.15      8.16 o 
   8   5  -9      175.02      157.40      7.95 o 
   9   5  -9      122.37      132.92      7.73 o 
  11   5  -9        7.16        5.15      3.22 o 
  12   5  -9        7.08        4.94      3.22 o 
  13   5  -9       11.51        6.44      3.44 o 
  14   5  -9       39.87       41.66      5.37 o 
  15   5  -9       36.99       40.58      5.37 o 
  16   5  -9       19.41       18.28      3.11 o 
  17   5  -9        7.50        7.52      2.88 o 
   7   6  -9        9.61        5.37      2.58 o 
   8   6  -9       22.13       20.18      3.65 o 
   9   6  -9       42.59       67.86      5.58 o 
  10   6  -9       39.86       34.79      4.51 o 
  12   6  -9       54.03       61.41      6.01 o 
  13   6  -9        4.74        1.07      3.22 o 
  14   6  -9        3.89        5.80      3.65 o 
  15   6  -9        0.07        1.29      3.44 o 
  16   6  -9        6.90        8.37      4.08 o 
   7   7  -9        2.93        4.08      2.79 o 
   8   7  -9       29.66       37.58      4.29 o 
   9   7  -9        5.50       10.52      3.22 o 
  10   7  -9        1.00       -2.79      2.79 o 
  11   7  -9       11.36       13.10      3.87 o 
  12   7  -9        2.04        7.30      3.87 o 
  14   7  -9        1.45        3.44      3.87 o 
   8   8  -9        9.94        7.09      3.22 o 
   9   8  -9        9.03       12.45      3.65 o 
  10   8  -9       16.73       13.74      3.87 o 
  11   8  -9       20.64       24.69      4.51 o 
  12   8  -9        4.08        3.44      3.65 o 
   6   0  -8     1395.00     1293.98     44.45 o 
   8   0  -8       94.91      114.67      5.80 o 
  10   0  -8      284.11      255.32     11.17 o 
  12   0  -8      187.29      170.93      8.59 o 
  14   0  -8       60.21       66.78      5.58 o 
  16   0  -8       53.91       56.69      5.58 o 
  18   0  -8       83.49       87.40      6.66 o 
  20   0  -8       54.71       52.61      6.01 o 
   5   1  -8      431.19      404.34     14.39 o 
   6   1  -8      613.08      620.58     21.69 o 
   7   1  -8       44.45       45.76      7.09 o 
   8   1  -8      219.11      237.92      7.06 o 
   9   1  -8       57.00       62.38      3.34 o 
  10   1  -8      186.04      178.01      6.07 o 
  11   1  -8       58.10       70.87      3.87 o 
  12   1  -8      266.42      252.77      8.05 o 
  13   1  -8       81.75       85.87      4.33 o 
  14   1  -8       70.34       54.53      3.72 o 
  15   1  -8       10.60       10.76      2.50 o 
  16   1  -8        4.46        2.97      4.19 o 
  17   1  -8       35.17       32.23      3.34 o 
  18   1  -8        9.69       11.92      2.81 o 
  19   1  -8       27.36       27.57      3.33 o 
  20   1  -8        4.52        4.71      2.72 o 
  21   1  -8        6.87        8.36      2.96 o 
   4   2  -8       39.39       34.14      2.36 o 
   5   2  -8      159.48      158.47      6.66 o 
   6   2  -8       45.95       42.73      3.65 o 
   7   2  -8       37.72       37.11      2.42 o 
   8   2  -8       13.78       10.46      1.65 o 
   9   2  -8      113.48      106.63      4.33 o 
  10   2  -8      275.01      266.04      8.27 o 
  11   2  -8       56.52       56.65      3.57 o 
  12   2  -8       56.63       50.44      4.51 o 
  13   2  -8       35.69       32.23      3.04 o 
  14   2  -8      161.52      138.88      5.69 o 
  15   2  -8        5.77       12.46      3.54 o 
  16   2  -8        1.57        0.64      3.33 o 
  17   2  -8       86.54       84.94      4.71 o 
  18   2  -8        1.37        3.09      2.50 o 
  19   2  -8       35.14       35.75      3.72 o 
  20   2  -8        1.23        3.41      2.79 o 
   4   3  -8      228.72      219.89      9.02 o 
   6   3  -8      387.28      413.79     15.46 o 
   7   3  -8      226.53      199.49      8.80 o 
   8   3  -8       61.12       56.50      3.03 o 
   9   3  -8      259.73      234.01      7.35 o 
  10   3  -8      424.47      397.08     11.23 o 
  11   3  -8       28.47       21.85      3.97 o 
  12   3  -8      115.97      103.25      4.71 o 
  13   3  -8       13.07       18.59      2.58 o 
  14   3  -8       88.95       82.62      4.56 o 
  15   3  -8       62.48       50.13      4.94 o 
  16   3  -8       71.79       64.44      4.25 o 
  17   3  -8       31.30       40.47      3.57 o 
  18   3  -8       25.44       21.80      3.19 o 
  19   3  -8       21.35       27.43      3.41 o 
  20   3  -8       11.99       12.41      3.03 o 
   4   4  -8      221.66      235.13      9.88 o 
   5   4  -8      126.02      121.54      6.23 o 
   6   4  -8      237.50      260.04     10.74 o 
   8   4  -8      119.62      102.86      6.66 o 
   9   4  -8       16.79       18.42      3.11 o 
  10   4  -8      262.08      281.74      8.49 o 
  11   4  -8        1.96        2.58      1.97 o 
  12   4  -8        2.15       -2.59      2.79 o 
  13   4  -8       18.52       19.72      2.81 o 
  14   4  -8       16.19       22.80      3.01 o 
  15   4  -8        5.53        2.04      3.22 o 
  16   4  -8       30.60       43.93      4.19 o 
  17   4  -8       21.28       15.81      3.97 o 
  18   4  -8        3.49        5.21      2.65 o 
  19   4  -8        6.20        3.07      2.78 o 
   4   5  -8       19.35        9.23      1.93 o 
   5   5  -8      186.06      188.32      8.37 o 
   6   5  -8      163.10      186.39      8.37 o 
   7   5  -8       59.96       70.00      5.37 o 
   9   5  -8        7.45        1.29      3.01 o 
  10   5  -8      124.71      123.04      7.52 o 
  11   5  -8       43.00       39.40      3.09 o 
  12   5  -8       35.16       29.74      3.03 o 
  13   5  -8        1.50       -0.39      2.05 o 
  14   5  -8       39.52       44.52      3.57 o 
  15   5  -8       10.81       12.47      2.73 o 
  16   5  -8       38.60       34.87      3.64 o 
  17   5  -8        2.77        5.70      2.72 o 
  18   5  -8       29.44       28.72      3.49 o 
   4   6  -8       44.89       24.05      2.79 o 
   5   6  -8       43.36       66.14      4.72 o 
   6   6  -8       71.85       75.80      5.37 o 
   7   6  -8       34.21       31.14      3.87 o 
   8   6  -8       26.44       27.06      4.08 o 
   9   6  -8      121.19       96.84      6.87 o 
  10   6  -8       42.85       48.10      4.94 o 
  11   6  -8        7.94        5.80      3.22 o 
  12   6  -8       11.77        9.66      3.65 o 
  13   6  -8       12.62       12.45      3.87 o 
  14   6  -8        6.40        5.58      3.54 o 
  15   6  -8        8.95        4.08      2.58 o 
  16   6  -8        8.79        4.20      3.22 o 
  17   6  -8       10.62        4.72      2.73 o 
   5   7  -8       15.48       18.47      3.01 o 
   6   7  -8       91.38       99.21      6.44 o 
   7   7  -8       51.87       37.79      4.29 o 
   8   7  -8        4.40        3.65      3.01 o 
   9   7  -8        7.89        5.15      3.22 o 
  10   7  -8       18.61       28.13      4.29 o 
  12   7  -8        4.64        3.44      3.44 o 
  13   7  -8       18.76        9.45      3.87 o 
  14   7  -8       33.01       36.08      5.15 o 
  15   7  -8        3.94        0.43      3.44 o 
  16   7  -8       30.12       29.85      5.15 o 
   5   8  -8       46.11       37.36      4.08 o 
   6   8  -8       27.25       26.63      3.87 o 
   7   8  -8        1.01       -1.29      2.58 o 
   8   8  -8       32.76       30.28      4.08 o 
   9   8  -8        5.10        1.93      3.22 o 
  10   8  -8       37.43       40.16      5.15 o 
  11   8  -8        5.17        0.21      3.22 o 
  12   8  -8        7.46        2.15      3.65 o 
  14   8  -8        3.20        1.07      3.65 o 
   7   9  -8        0.34       -2.36      2.36 o 
   8   9  -8        0.88       -0.21      3.01 o 
   9   9  -8       21.60       24.91      4.51 o 
  10   9  -8       13.46       18.04      4.29 o 
  11   9  -8        1.11        0.43      3.44 o 
   8  10  -8       10.68        7.95      3.65 o 
   6   0  -7      316.83      346.79     13.10 o 
   8   0  -7      239.48      224.83      9.66 o 
  10   0  -7       54.02       43.81      4.51 o 
  12   0  -7      179.08      167.71      8.37 o 
  14   0  -7        6.88        2.79      2.79 o 
  16   0  -7       75.51       83.32      6.23 o 
  18   0  -7       20.97       24.05      4.29 o 
  20   0  -7       40.61       27.92      4.72 o 
  22   0  -7       36.74       43.16      5.80 o 
   4   1  -7      884.98      840.89     28.99 o 
   5   1  -7      576.11      558.52     13.89 o 
   6   1  -7       29.34       33.48      2.20 o 
   7   1  -7        7.56        6.78      1.52 o 
   8   1  -7      437.85      445.05     12.07 o 
   9   1  -7      260.34      263.58      7.97 o 
  10   1  -7      178.54      162.85      5.69 o 
  11   1  -7      404.56      352.71     10.40 o 
  12   1  -7        5.72        9.80      2.13 o 
  13   1  -7       29.63       26.96      2.73 o 
  14   1  -7       91.73       86.10      6.01 o 
  15   1  -7       69.83       61.32      3.95 o 
  16   1  -7      200.10      196.39      9.13 o 
  17   1  -7       41.65       38.25      4.62 o 
  18   1  -7       10.01       15.59      4.51 o 
  19   1  -7       40.72       43.25      3.63 o 
  20   1  -7       11.00        9.88      2.73 o 
  21   1  -7       66.87       57.76      4.48 o 
   3   2  -7      103.75       89.54      4.08 o 
   4   2  -7      509.53      457.38     18.25 o 
   5   2  -7      479.81      475.09     12.06 o 
   6   2  -7       60.23       47.71      2.47 o 
   7   2  -7      164.76      172.14      9.02 o 
   8   2  -7      536.52      476.33     12.75 o 
   9   2  -7     1290.50     1243.83     31.57 o 
  10   2  -7       70.86       66.04      3.64 o 
  11   2  -7      223.62      212.36      7.14 o 
  12   2  -7      141.21      130.65      5.24 o 
  13   2  -7      122.52      119.30      4.93 o 
  14   2  -7      120.80       97.75      4.63 o 
  15   2  -7       67.16       65.02      3.95 o 
  16   2  -7       90.79       90.70      4.63 o 
  17   2  -7       63.06       67.80      4.72 o 
  18   2  -7       40.28       29.39      3.33 o 
  19   2  -7       22.37       21.34      3.11 o 
  20   2  -7        1.76        2.74      2.65 o 
  21   2  -7        8.37        8.11      2.81 o 
   2   3  -7      239.76      227.19      8.80 o 
   3   3  -7      220.37      254.24      9.66 o 
   4   3  -7      141.63      120.04      5.58 o 
   6   3  -7      341.27      363.92      9.63 o 
   7   3  -7       76.36       69.57      4.94 o 
   8   3  -7      667.62      614.57     20.61 o 
   9   3  -7     1026.61     1015.49     26.50 o 
  10   3  -7       62.13       53.90      3.49 o 
  11   3  -7      210.93      238.84      7.82 o 
  12   3  -7       55.65       48.55      3.76 o 
  13   3  -7       10.31       12.66      4.08 o 
  14   3  -7        4.74        6.14      2.58 o 
  15   3  -7       65.62       46.35      3.49 o 
  16   3  -7       21.17       17.61      2.81 o 
  17   3  -7       72.73       80.77      4.70 o 
  18   3  -7       53.92       47.47      3.80 o 
  19   3  -7        0.16       -2.26      2.26 o 
  20   3  -7        0.30       -0.50      2.65 o 
  21   3  -7        2.81        1.29      2.73 o 
   2   4  -7       25.48       38.65      2.79 o 
   4   4  -7      267.00      360.54     13.10 o 
   5   4  -7      140.43      144.73      6.87 o 
   7   4  -7      122.70      139.00      4.83 o 
   8   4  -7      348.70      325.34      9.18 o 
   9   4  -7      168.48      174.16      5.98 o 
  10   4  -7        3.14        1.40      1.82 o 
  11   4  -7      186.74      174.45      6.15 o 
  12   4  -7       22.34       27.16      2.81 o 
  13   4  -7      189.60      164.93      6.30 o 
  14   4  -7       37.41       31.11      7.73 o 
  15   4  -7       17.77       11.65      2.58 o 
  16   4  -7       64.20       60.38      4.17 o 
  17   4  -7        4.91       10.50      2.81 o 
  18   4  -7        3.87        5.47      2.57 o 
  19   4  -7       40.02       39.59      3.80 o 
  20   4  -7       18.24       20.04      3.33 o 
   2   5  -7      217.13      226.97      8.80 o 
   3   5  -7       98.68       90.40      4.94 o 
   4   5  -7      236.62      184.03      8.59 o 
   5   5  -7      198.21      222.68      9.88 o 
   6   5  -7      182.14      149.88      7.73 o 
   8   5  -7      114.41       95.03      4.07 o 
   9   5  -7       22.87       28.78      2.57 o 
  10   5  -7       77.79       61.92      3.55 o 
  11   5  -7       38.95       46.94      3.49 o 
  12   5  -7       18.84       27.10      2.88 o 
  13   5  -7        8.41        7.93      3.54 o 
  14   5  -7       62.30       51.65      3.80 o 
  15   5  -7       11.13       16.60      3.54 o 
  16   5  -7       37.24       45.45      3.80 o 
  17   5  -7       13.35       16.28      3.03 o 
  18   5  -7        5.07        6.47      3.44 o 
  19   5  -7       26.60       28.56      3.64 o 
   2   6  -7      174.10      160.62      7.09 o 
   3   6  -7       45.43       44.45      3.65 o 
   4   6  -7      203.38      197.98      8.80 o 
   5   6  -7      222.61      223.54     10.09 o 
   6   6  -7      436.56      469.84     18.04 o 
   7   6  -7        4.24        3.87      2.58 o 
   9   6  -7       12.31       22.98      3.87 o 
  10   6  -7       10.64        7.69      2.20 o 
  11   6  -7      132.18      132.32      9.23 o 
  12   6  -7      122.86      127.72     10.41 o 
  13   6  -7        8.28       10.23      2.79 o 
  14   6  -7       12.78       17.93      2.88 o 
  15   6  -7        4.62        5.32      5.26 o 
  16   6  -7       35.32       33.41      3.57 o 
  17   6  -7        3.01        5.39      3.76 o 
  18   6  -7        0.58        0.67      2.81 o 
   3   7  -7        9.38       15.46      2.58 o 
   4   7  -7       34.94       33.28      3.65 o 
   5   7  -7      101.98       87.83      5.80 o 
   6   7  -7       56.71       61.63      5.37 o 
   7   7  -7      127.22      149.88      8.16 o 
   8   7  -7       61.72       71.72      6.01 o 
   9   7  -7       27.69       33.28      4.51 o 
  10   7  -7       23.80       19.76      4.08 o 
  11   7  -7       70.21       57.98      5.80 o 
  12   7  -7       14.37       23.41      4.29 o 
  13   7  -7        4.52        1.77      2.35 o 
  14   7  -7       22.74       23.37      3.18 o 
  15   7  -7       33.78       31.41      3.57 o 
  16   7  -7        8.17        5.80      2.81 o 
  17   7  -7        1.49       -2.14      3.54 o 
   3   8  -7       18.42       23.41      3.22 o 
   4   8  -7       49.13       42.95      4.51 o 
   5   8  -7       62.53       55.19      5.15 o 
   6   8  -7      120.65      118.53      7.30 o 
   7   8  -7      116.63      129.05      7.95 o 
   8   8  -7        4.67        4.94      3.01 o 
   9   8  -7        3.64        1.29      3.22 o 
  10   8  -7       18.44       20.61      4.29 o 
  11   8  -7       19.07       31.57      4.94 o 
  13   8  -7       23.58       34.36      5.37 o 
  14   8  -7       24.54       25.55      4.94 o 
  15   8  -7       19.39       15.68      4.51 o 
   4   9  -7      100.64       85.89      6.01 o 
   5   9  -7       58.83       63.99      5.58 o 
   6   9  -7       47.36       60.55      5.37 o 
   7   9  -7        2.29        6.87      3.44 o 
   8   9  -7       63.15       62.70      5.80 o 
   9   9  -7        4.92        1.50      3.22 o 
  10   9  -7        5.67        3.22      3.44 o 
  11   9  -7       12.69       12.24      4.08 o 
  12   9  -7        1.63       -1.50      3.44 o 
  13   9  -7        6.67        6.23      4.08 o 
   5  10  -7       28.24       37.79      4.72 o 
   6  10  -7       12.12       13.74      3.87 o 
   7  10  -7        1.45        3.01      3.44 o 
   8  10  -7       28.81       31.78      4.72 o 
   9  10  -7       23.61       25.12      4.72 o 
  10  10  -7       26.83       26.84      4.72 o 
   6   0  -6      324.46      273.14     11.17 o 
   8   0  -6     1223.98     1085.26     39.51 o 
  10   0  -6      188.59      163.20      8.16 o 
  12   0  -6      139.25      126.26      7.09 o 
  14   0  -6       11.63       17.18      3.22 o 
  16   0  -6       21.58       19.11      3.65 o 
  18   0  -6       21.43       21.90      4.08 o 
  20   0  -6      217.03      212.16     11.38 o 
  22   0  -6       85.20       69.57      6.87 o 
   3   1  -6      528.71      518.58     18.68 o 
   4   1  -6        7.34        7.59      1.50 o 
   5   1  -6       20.07       36.09      3.33 o 
   6   1  -6      241.36      258.28      7.21 o 
   7   1  -6      144.54      117.13      4.17 o 
   8   1  -6      739.40      699.64     18.22 o 
   9   1  -6      271.20      270.27      8.05 o 
  10   1  -6       19.03       18.05      2.13 o 
  11   1  -6        1.35        0.54      1.67 o 
  12   1  -6       96.38       92.81      4.33 o 
  13   1  -6      167.90      144.34      5.47 o 
  14   1  -6       48.80       47.35      3.26 o 
  15   1  -6       24.54       16.70      2.43 o 
  16   1  -6       21.43       21.61      2.65 o 
  17   1  -6      131.33      117.40      5.24 o 
  18   1  -6       11.65       10.84      2.43 o 
  19   1  -6        0.75       -0.41      2.47 o 
  20   1  -6       45.30       41.85      3.72 o 
  21   1  -6       23.22       18.46      3.11 o 
  22   1  -6        1.00        0.40      2.57 o 
   2   2  -6      276.01      288.17     10.52 o 
   4   2  -6      536.73      491.13     12.37 o 
   5   2  -6       47.23       44.02      3.44 o 
   6   2  -6      230.80      272.73      7.59 o 
   7   2  -6      174.06      172.59      5.39 o 
   8   2  -6       55.17       63.05      3.11 o 
   9   2  -6      489.20      492.17     13.29 o 
  10   2  -6       53.44       60.28      3.34 o 
  11   2  -6      125.83      114.97      4.78 o 
  12   2  -6      259.81      240.43      7.67 o 
  13   2  -6      270.82      281.56      8.81 o 
  14   2  -6      221.22      197.67      6.98 o 
  15   2  -6       25.19       21.82      2.65 o 
  16   2  -6       16.95       20.56      3.11 o 
  17   2  -6       46.39       44.23      3.41 o 
  18   2  -6       48.94       42.90      3.41 o 
  19   2  -6       11.19        5.90      2.42 o 
  20   2  -6        8.52       12.75      2.78 o 
  21   2  -6       79.67       92.53      5.24 o 
  22   2  -6        8.86        3.35      2.72 o 
   1   3  -6      178.13      192.19      7.30 o 
   2   3  -6        1.09        0.00      1.07 o 
   3   3  -6      418.73      371.92     14.17 o 
   5   3  -6      846.82      772.07     19.58 o 
   6   3  -6      129.25      121.25      4.40 o 
   7   3  -6       31.15       42.36      2.58 o 
   8   3  -6      188.35      175.84      4.87 o 
   9   3  -6      167.58      183.73      5.12 o 
  10   3  -6       28.61       32.02      2.69 o 
  11   3  -6       51.52       55.81      2.77 o 
  12   3  -6      269.09      252.82      6.77 o 
  13   3  -6       97.19      106.62      4.86 o 
  14   3  -6       90.16       92.45      3.80 o 
  15   3  -6       10.29        3.45      1.82 o 
  16   3  -6       55.38       53.12      3.14 o 
  17   3  -6        2.13        1.70      1.77 o 
  18   3  -6       48.19       45.37      4.01 o 
  19   3  -6       14.60       12.07      5.80 o 
  20   3  -6       16.89       16.97      3.11 o 
  21   3  -6       25.13       33.23      4.08 o 
  22   3  -6        6.57        4.97      2.93 o 
   1   4  -6      224.89      223.54      8.80 o 
   2   4  -6      120.76      114.02      5.37 o 
   3   4  -6       56.11       49.39      3.65 o 
   4   4  -6      132.17      152.46      7.09 o 
   5   4  -6      296.94      277.86     10.95 o 
   6   4  -6       18.03       29.20      3.22 o 
   7   4  -6      259.65      256.01      7.81 o 
   8   4  -6       76.90       74.84      3.72 o 
   9   4  -6      666.18      667.44     17.69 o 
  10   4  -6       10.05       13.45      2.15 o 
  11   4  -6       48.02       46.04      3.26 o 
  12   4  -6       57.28       66.17      4.62 o 
  13   4  -6      487.80      438.95     12.75 o 
  14   4  -6       21.20       17.13      2.50 o 
  15   4  -6       50.55       52.74      3.70 o 
  16   4  -6       38.68       46.45      3.57 o 
  17   4  -6        2.05        1.65      2.26 o 
  18   4  -6       61.27       57.44      4.17 o 
  19   4  -6       15.80       12.23      2.88 o 
  20   4  -6       40.34       48.31      4.10 o 
  21   4  -6       11.13       10.62      3.11 o 
   0   5  -6     1581.51     1617.80     54.54 o 
   1   5  -6      169.75      153.75      6.87 o 
   2   5  -6        6.03       10.31      1.93 o 
   3   5  -6      521.68      498.82     18.68 o 
   4   5  -6       17.00       24.48      3.01 o 
   5   5  -6      433.19      441.71     16.96 o 
   6   5  -6      239.92      242.74     10.74 o 
   7   5  -6      159.73      155.76      5.22 o 
   8   5  -6      278.43      309.24      9.11 o 
   9   5  -6      127.45      116.56      4.63 o 
  10   5  -6      201.55      225.34      7.67 o 
  11   5  -6        3.25        4.78      2.05 o 
  12   5  -6       24.06       25.77      2.81 o 
  13   5  -6      131.97      135.41      5.69 o 
  14   5  -6       60.62       50.94      4.72 o 
  15   5  -6       29.87       30.14      3.19 o 
  16   5  -6       15.31       12.50      2.90 o 
  17   5  -6        1.42       -2.28      2.28 o 
  18   5  -6       12.73        6.90      2.65 o 
  19   5  -6       16.56        7.73      2.88 o 
  20   5  -6       26.95       17.46      3.30 o 
   0   6  -6     1227.50     1275.30     44.66 o 
   1   6  -6       86.88       83.10      4.72 o 
   2   6  -6      883.60      768.96     27.92 o 
   3   6  -6       99.06      105.00      6.01 o 
   4   6  -6      104.65      135.93      7.09 o 
   5   6  -6      121.37      108.87      6.44 o 
   6   6  -6      102.57       91.26      5.80 o 
   7   6  -6       27.92       40.80      3.65 o 
   8   6  -6       61.13       52.40      3.26 o 
   9   6  -6       21.93       25.34      2.50 o 
  10   6  -6       68.92       71.31      4.02 o 
  11   6  -6      141.47      123.66      7.09 o 
  12   6  -6        0.38       -1.22      2.05 o 
  13   6  -6       24.60       24.54      3.54 o 
  14   6  -6       14.87       13.79      2.65 o 
  15   6  -6       34.59       28.34      3.26 o 
  16   6  -6       81.86       82.04      4.86 o 
  17   6  -6       15.52       20.17      3.33 o 
  18   6  -6       16.74       17.30      3.34 o 
  19   6  -6        5.76        4.15      2.87 o 
   0   7  -6       91.52      115.53      5.80 o 
   1   7  -6       72.40       59.70      4.08 o 
   2   7  -6      146.57      129.27      6.66 o 
   3   7  -6       71.97       77.95      5.15 o 
   4   7  -6       33.60       38.22      4.08 o 
   5   7  -6       47.10       46.38      4.29 o 
   6   7  -6      142.86      116.81      6.87 o 
   7   7  -6      170.40      175.87      9.23 o 
   9   7  -6        5.38        7.97      2.20 o 
  10   7  -6       95.01      106.86      4.85 o 
  11   7  -6       44.69       49.34      3.57 o 
  12   7  -6       56.71       63.55      4.17 o 
  13   7  -6        7.39       10.13      2.73 o 
  14   7  -6       10.30        8.44      2.65 o 
  15   7  -6        4.13        2.95      2.65 o 
  16   7  -6       64.89       66.74      4.86 o 
  17   7  -6        6.30        7.37      3.03 o 
  18   7  -6       10.74       10.56      3.26 o 
   1   8  -6       52.81       55.40      4.29 o 
   2   8  -6       95.41       87.83      5.58 o 
   3   8  -6       83.77      105.22      6.44 o 
   4   8  -6       70.57       65.92      5.37 o 
   5   8  -6       30.60       31.35      3.87 o 
   6   8  -6       52.77       60.13      5.37 o 
   7   8  -6       11.00        6.23      3.22 o 
   8   8  -6       44.21       41.23      4.72 o 
   9   8  -6       30.12       41.23      4.94 o 
  11   8  -6      108.39      110.80      7.73 o 
  12   8  -6       32.63       34.75      5.05 o 
  13   8  -6       11.16       15.36      2.88 o 
  14   8  -6        3.78        2.23      2.65 o 
  15   8  -6       16.30       14.50      3.19 o 
  16   8  -6       28.27       28.01      4.29 o 
   2   9  -6        9.79        6.44      2.79 o 
   3   9  -6       11.96       15.68      3.44 o 
   4   9  -6       41.72       38.44      4.29 o 
   5   9  -6        0.10        5.58      3.01 o 
   6   9  -6       35.91       32.85      4.51 o 
   7   9  -6       23.83       38.87      4.51 o 
   8   9  -6        7.61       -0.64      3.22 o 
   9   9  -6        2.98        2.15      3.44 o 
  10   9  -6       82.98       71.29      6.44 o 
  11   9  -6       16.40       16.10      4.29 o 
  13   9  -6        6.93        7.09      3.87 o 
  14   9  -6       28.20       36.72      5.58 o 
   3  10  -6       24.99       42.30      4.72 o 
   4  10  -6       35.65       42.95      4.94 o 
   5  10  -6       49.50       56.26      5.37 o 
   6  10  -6       79.42       80.52      6.66 o 
   7  10  -6        1.08        1.93      3.22 o 
   8  10  -6       20.02       13.96      4.08 o 
   9  10  -6        2.64        4.94      3.65 o 
  10  10  -6       20.50       18.68      4.51 o 
  11  10  -6       20.02       21.69      4.72 o 
   4  11  -6        3.69       -0.64      3.01 o 
   5  11  -6        5.19        6.44      3.65 o 
   6  11  -6        8.60       10.74      3.87 o 
   7  11  -6       28.18       39.30      5.15 o 
   4   0  -5     1157.43     1154.40     39.73 o 
   6   0  -5     3441.08     3667.64    123.90 o 
   8   0  -5     1235.77     1167.72     41.23 o 
  10   0  -5      184.76      213.44      9.23 o 
  12   0  -5      723.52      725.15     27.06 o 
  14   0  -5      182.42      154.39      8.16 o 
  16   0  -5       30.90       33.50      4.08 o 
  18   0  -5      383.24      332.19     14.82 o 
  20   0  -5       19.15       20.61      4.08 o 
  22   0  -5       89.20       95.99      7.52 o 
   2   1  -5      738.90      846.26     28.77 o 
   3   1  -5      417.87      483.29     12.07 o 
   4   1  -5       37.22       39.41      1.89 o 
   5   1  -5      404.65      364.20     11.06 o 
   6   1  -5      420.17      370.31     10.17 o 
   7   1  -5      530.36      596.59     15.26 o 
   8   1  -5       30.64       19.29      1.82 o 
   9   1  -5      317.25      288.72      8.35 o 
  10   1  -5      182.03      182.65      7.30 o 
  11   1  -5      324.94      259.83      7.90 o 
  12   1  -5      445.58      421.91     12.15 o 
  13   1  -5       13.20       10.42      2.05 o 
  14   1  -5       79.02       69.25      3.79 o 
  15   1  -5       13.07       12.77      2.20 o 
  16   1  -5       18.88        9.94      2.28 o 
  17   1  -5       11.83        8.82      2.28 o 
  18   1  -5       38.64       44.64      3.41 o 
  19   1  -5       19.41       22.01      2.88 o 
  20   1  -5       34.47       42.88      3.57 o 
  21   1  -5       63.33       50.43      3.95 o 
  22   1  -5       18.11       18.11      3.18 o 
  23   1  -5       37.58       30.06      3.64 o 
   1   2  -5     1249.79     1487.67     49.17 o 
   3   2  -5      328.08      431.43     10.55 o 
   4   2  -5     1587.33     1604.91     55.83 o 
   5   2  -5     2144.26     2313.10     56.10 o 
   6   2  -5      211.64      218.13      7.84 o 
   7   2  -5      390.35      415.28      9.09 o 
   8   2  -5      448.90      463.64     10.32 o 
   9   2  -5      408.48      347.19      8.10 o 
  10   2  -5      102.97       99.02      4.29 o 
  11   2  -5        7.12       14.43      3.10 o 
  12   2  -5       70.42       61.10      2.76 o 
  13   2  -5       50.49       62.32      2.93 o 
  14   2  -5        4.65        2.48      1.43 o 
  15   2  -5        1.26        5.09      1.60 o 
  16   2  -5       32.72       40.19      2.77 o 
  17   2  -5       45.20       53.40      3.02 o 
  18   2  -5       57.91       48.45      2.98 o 
  19   2  -5       31.96       26.17      2.44 o 
  20   2  -5       10.70       12.22      2.72 o 
  21   2  -5       30.82       30.59      3.49 o 
  22   2  -5       27.34       27.94      5.26 o 
  23   2  -5       10.48        7.83      4.29 o 
   1   3  -5      177.33      177.37      6.87 o 
   2   3  -5     1214.43     1251.89     44.02 o 
   3   3  -5      222.19      260.42      6.96 o 
   4   3  -5      101.88      133.52      4.72 o 
   5   3  -5      149.31      177.98      4.54 o 
   6   3  -5      261.70      275.29      6.23 o 
   7   3  -5       88.25      104.10      3.22 o 
   8   3  -5      752.37      742.73     15.74 o 
   9   3  -5      305.04      276.63      6.90 o 
  10   3  -5        3.49        4.67      1.40 o 
  11   3  -5        6.31        6.21      3.18 o 
  12   3  -5      189.15      167.22      5.00 o 
  13   3  -5        8.32       10.50      1.77 o 
  14   3  -5      172.76      156.21      4.83 o 
  15   3  -5      140.59      109.13      4.09 o 
  16   3  -5      178.06      173.40      5.95 o 
  17   3  -5       83.43       81.77      4.34 o 
  18   3  -5       55.22       57.69      3.30 o 
  19   3  -5        5.16        5.01      1.98 o 
  20   3  -5       16.14       19.58      2.44 o 
  21   3  -5       14.39       16.45      2.47 o 
  22   3  -5       54.43       62.59      3.74 o 
   1   4  -5      449.97      410.57     14.82 o 
   2   4  -5      306.73      324.25     11.81 o 
   3   4  -5      199.97      251.48      6.98 o 
   4   4  -5      493.93      514.50     13.56 o 
   5   4  -5       82.57       75.65      2.67 o 
   6   4  -5      365.80      374.48      8.80 o 
   7   4  -5      163.55      126.78      3.96 o 
   8   4  -5      395.17      403.23      9.00 o 
   9   4  -5      334.71      304.64      7.36 o 
  10   4  -5       51.00       58.89      2.76 o 
  11   4  -5      696.09      697.40     15.16 o 
  12   4  -5       25.53       30.59      2.81 o 
  13   4  -5       45.13       39.99      2.52 o 
  14   4  -5      283.40      287.42      7.52 o 
  15   4  -5       51.19       52.32      3.06 o 
  16   4  -5       46.49       48.11      2.89 o 
  17   4  -5       18.39       15.31      3.35 o 
  18   4  -5       22.63       28.24      2.66 o 
  19   4  -5       10.35       13.66      2.30 o 
  20   4  -5       24.00       26.15      2.82 o 
  21   4  -5        7.89        5.28      4.72 o 
  22   4  -5       12.41       16.15      3.19 o 
   1   5  -5        0.68        0.78      1.72 o 
   2   5  -5      116.91      133.35      6.01 o 
   3   5  -5       83.06       78.81      4.94 o 
   4   5  -5      169.65      162.21      6.55 o 
   5   5  -5       37.05       34.57      2.37 o 
   6   5  -5      483.93      496.85     18.79 o 
   7   5  -5      214.22      207.98      6.52 o 
   8   5  -5      117.50      118.15      4.71 o 
   9   5  -5      292.49      308.26      8.58 o 
  10   5  -5      116.53      104.95      4.49 o 
  11   5  -5        8.07       16.27      1.94 o 
  12   5  -5       16.64       22.63      2.15 o 
  13   5  -5      121.09      127.77      5.47 o 
  14   5  -5       51.98       52.25      3.80 o 
  15   5  -5       89.45       81.16      5.05 o 
  16   5  -5       78.35       69.81      4.33 o 
  17   5  -5       24.86       21.31      2.96 o 
  18   5  -5       28.94       25.06      3.44 o 
  19   5  -5       36.90       37.61      3.64 o 
  20   5  -5       12.56        9.00      4.40 o 
  21   5  -5        1.19       -0.43      2.73 o 
   1   6  -5       34.49       31.19      3.65 o 
   2   6  -5      448.50      381.07     11.38 o 
   3   6  -5       17.47       19.97      2.79 o 
   4   6  -5      566.93      598.89     22.33 o 
   5   6  -5        5.00        7.43      1.65 o 
   7   6  -5      150.06      141.28      5.22 o 
   8   6  -5       47.95       61.11      3.64 o 
   9   6  -5      334.71      350.90     10.47 o 
  10   6  -5        6.18        7.56      3.87 o 
  11   6  -5       16.80       14.65      2.35 o 
  12   6  -5        4.43        3.34      2.90 o 
  13   6  -5       11.84       15.96      2.57 o 
  14   6  -5       35.42       36.35      3.34 o 
  15   6  -5       31.95       24.28      3.03 o 
  16   6  -5       15.68       19.75      2.96 o 
  17   6  -5       18.03       23.80      3.44 o 
  18   6  -5       48.32       51.41      4.17 o 
  19   6  -5        7.62        9.86      2.96 o 
  20   6  -5       49.58       51.19      6.01 o 
   1   7  -5        7.46       16.75      2.79 o 
   2   7  -5      200.64      207.86      9.02 o 
   3   7  -5       88.92       82.89      5.58 o 
   4   7  -5      343.37      393.61     15.89 o 
   5   7  -5      166.11      147.52      7.95 o 
   6   7  -5      183.14      170.28      8.80 o 
   7   7  -5       95.08       76.23      5.15 o 
   8   7  -5        7.04        4.53      2.05 o 
   9   7  -5       32.90       38.23      4.08 o 
  10   7  -5       21.26       19.95      2.65 o 
  11   7  -5      123.59      109.88      6.01 o 
  12   7  -5       28.55       32.67      4.19 o 
  13   7  -5       14.74       15.58      3.22 o 
  14   7  -5        4.24        1.07      2.43 o 
  15   7  -5       62.06       60.02      4.33 o 
  16   7  -5       23.61       32.91      3.63 o 
  17   7  -5        4.06        4.40      2.73 o 
  18   7  -5       23.85       23.83      4.94 o 
   1   8  -5       36.35       35.16      4.29 o 
   2   8  -5       26.37       36.08      3.87 o 
   3   8  -5       19.10       19.54      3.22 o 
   4   8  -5      195.98      186.17      9.45 o 
   5   8  -5        8.16        1.50      2.36 o 
   6   8  -5       34.04       33.71      4.08 o 
   7   8  -5       13.92        9.66      3.22 o 
   8   8  -5       13.07       10.09      3.22 o 
   9   8  -5       10.50       22.98      3.87 o 
  10   8  -5       29.98       29.60      3.18 o 
  11   8  -5       47.89       47.59      3.72 o 
  12   8  -5       28.06       28.51      3.19 o 
  13   8  -5       28.33       25.65      3.26 o 
  14   8  -5        7.57        0.91      5.37 o 
  15   8  -5       22.81       25.86      3.41 o 
  16   8  -5        5.06        5.29      2.81 o 
  17   8  -5        0.39        0.47      2.65 o 
   1   9  -5       30.81       44.02      4.29 o 
   2   9  -5        4.89        6.44      2.79 o 
   3   9  -5       74.70       72.36      5.80 o 
   4   9  -5       39.50       36.29      4.29 o 
   5   9  -5       61.27       59.27      5.58 o 
   6   9  -5        4.40        4.72      3.01 o 
   7   9  -5       48.04       50.46      5.15 o 
   8   9  -5      292.75      325.96     15.03 o 
   9   9  -5       48.03       44.66      5.37 o 
  10   9  -5       14.73       17.18      4.08 o 
  12   9  -5        8.32        7.99      3.01 o 
  13   9  -5       10.13        7.84      2.72 o 
  14   9  -5        1.94        2.43      2.81 o 
  15   9  -5       45.16       54.55      4.51 o 
   1  10  -5       38.99       36.29      4.08 o 
   2  10  -5       12.13       11.38      3.22 o 
   3  10  -5        1.86        1.07      2.79 o 
   4  10  -5        5.19       -1.29      3.01 o 
   5  10  -5       43.33       39.73      4.72 o 
   6  10  -5       15.93        7.73      3.65 o 
   7  10  -5       15.36       15.46      4.08 o 
   8  10  -5      174.77      172.65      9.88 o 
   9  10  -5       23.98       18.47      4.29 o 
  10  10  -5        4.87        5.37      3.65 o 
  11  10  -5       17.24       12.03      4.29 o 
  12  10  -5        2.05       10.52      4.08 o 
   2  11  -5        6.45        8.80      3.22 o 
   3  11  -5       16.13        8.37      3.44 o 
   4  11  -5       19.89       26.63      4.29 o 
   5  11  -5       23.38       18.04      4.29 o 
   6  11  -5       20.12       20.40      4.29 o 
   7  11  -5       10.98       21.69      4.72 o 
   8  11  -5       48.57       54.97      6.01 o 
   9  11  -5        6.62        3.44      3.65 o 
   2   0  -4      806.16      751.35     26.20 o 
   4   0  -4     2770.99     2706.92     90.83 o 
   6   0  -4     1722.61     1660.31     57.33 o 
   8   0  -4      633.42      749.20     26.41 o 
  10   0  -4     1331.17     1181.68     42.52 o 
  12   0  -4      192.43      234.70     10.09 o 
  14   0  -4       29.10       33.07      3.65 o 
  16   0  -4      250.60      241.15     11.17 o 
  18   0  -4       38.92       39.30      4.29 o 
  20   0  -4       49.70       50.68      5.15 o 
  22   0  -4        9.07        7.95      3.65 o 
   1   1  -4     2637.67     2590.54     90.62 o 
   2   1  -4     1438.18     1567.97     36.97 o 
   3   1  -4      633.98      758.77     17.99 o 
   4   1  -4      879.44      811.08     20.50 o 
   5   1  -4       51.96       57.82      2.50 o 
   6   1  -4      242.75      260.47      7.29 o 
   7   1  -4     1645.65     1672.47     40.54 o 
   8   1  -4      610.97      649.16     13.67 o 
   9   1  -4      128.05      125.07      3.55 o 
  10   1  -4      876.13      814.83     17.43 o 
  11   1  -4       69.99       60.91      2.97 o 
  12   1  -4       50.05       49.80      2.52 o 
  13   1  -4      126.10      119.22      3.84 o 
  14   1  -4       19.40       26.03      1.98 o 
  15   1  -4      120.90      105.16      3.72 o 
  16   1  -4      129.18      144.27      4.50 o 
  17   1  -4      196.15      171.39      6.08 o 
  18   1  -4        0.07       -0.86      1.61 o 
  19   1  -4       12.04       15.70      2.09 o 
  20   1  -4       21.80       20.94      2.88 o 
  21   1  -4       33.67       37.13      3.41 o 
  22   1  -4       13.83       18.04      3.22 o 
  23   1  -4       83.43       89.09      5.22 o 
   0   2  -4     4798.73     5449.49    183.60 o 
   3   2  -4     3231.59     3326.00     79.31 o 
   4   2  -4       19.36       19.32      1.15 o 
   5   2  -4      563.65      593.85     12.10 o 
   6   2  -4      745.93      751.92     15.53 o 
   7   2  -4      499.08      535.51     11.48 o 
   8   2  -4      194.71      223.22      6.38 o 
   9   2  -4      359.25      358.05      8.39 o 
  10   2  -4      102.51       89.67      3.06 o 
  11   2  -4      168.35      172.05      4.67 o 
  12   2  -4      211.36      175.50      4.91 o 
  13   2  -4       53.57       59.19      2.97 o 
  14   2  -4      184.47      184.01      5.24 o 
  15   2  -4      143.94      118.95      4.09 o 
  16   2  -4       55.68       57.83      3.02 o 
  17   2  -4      129.47      112.00      4.13 o 
  18   2  -4      102.88       96.69      3.92 o 
  19   2  -4       23.28       28.43      2.92 o 
  20   2  -4       67.29       71.66      3.63 o 
  21   2  -4      118.08      131.38      4.91 o 
  22   2  -4        2.10        1.18      2.01 o 
  23   2  -4      109.40      123.26      6.14 o 
   1   3  -4       41.96       68.80     10.52 o 
   2   3  -4       84.20       89.21      3.26 o 
   3   3  -4     1785.53     1929.01     38.42 o 
   4   3  -4      292.83      311.62      6.90 o 
   5   3  -4     2005.91     2038.01     40.24 o 
   6   3  -4     1332.40     1339.42     27.02 o 
   7   3  -4      222.21      254.74      6.12 o 
   8   3  -4      473.53      479.95     10.66 o 
   9   3  -4       63.66       78.99      3.57 o 
  10   3  -4      272.27      257.33      6.40 o 
  11   3  -4      146.55      129.97      4.05 o 
  12   3  -4      282.92      264.56      6.65 o 
  13   3  -4      638.02      647.09     14.21 o 
  14   3  -4        8.15        8.00      1.64 o 
  15   3  -4      243.58      228.54      6.28 o 
  16   3  -4       49.97       45.57      2.76 o 
  17   3  -4       61.92       73.88      3.38 o 
  18   3  -4        7.08        7.66      1.91 o 
  19   3  -4        0.95        1.86      1.86 o 
  20   3  -4       27.72       31.98      2.77 o 
  21   3  -4       36.88       38.93      3.27 o 
  22   3  -4       22.18       31.02      2.83 o 
  23   3  -4       35.69       45.74      3.31 o 
   0   4  -4      169.09      204.86      7.95 o 
   1   4  -4       57.02       55.27      2.47 o 
   2   4  -4      161.02      189.60      4.38 o 
   3   4  -4      380.13      322.15      7.14 o 
   4   4  -4       10.01        6.87      0.94 o 
   5   4  -4      102.98      118.59      3.55 o 
   6   4  -4      787.53      858.46     17.72 o 
   7   4  -4      561.37      535.07     11.44 o 
   8   4  -4      552.39      530.30     11.90 o 
   9   4  -4       38.99       38.27      2.15 o 
  10   4  -4       66.27       68.50      3.57 o 
  11   4  -4      276.76      259.80      6.98 o 
  12   4  -4       87.82       96.89      3.59 o 
  13   4  -4       79.85       79.36      3.34 o 
  14   4  -4       23.49       21.15      2.02 o 
  15   4  -4        6.64        9.12      1.86 o 
  16   4  -4        5.03        4.58      1.76 o 
  17   4  -4       98.23      100.81      4.00 o 
  18   4  -4        5.07        1.76      1.76 o 
  19   4  -4      138.04      127.02      4.65 o 
  20   4  -4        0.42        0.55      1.84 o 
  21   4  -4        0.65        0.41      1.98 o 
  22   4  -4        8.63        4.22      2.18 o 
   0   5  -4      152.18      138.93      6.23 o 
   1   5  -4        5.98        5.37      1.72 o 
   2   5  -4     1211.50     1206.94     24.53 o 
   3   5  -4      432.94      447.30      8.14 o 
   4   5  -4      160.26      159.12      7.52 o 
   5   5  -4       83.94       77.77      2.89 o 
   6   5  -4       11.54       11.98      1.44 o 
   7   5  -4      238.72      233.56      5.82 o 
   8   5  -4       32.59       27.52      2.84 o 
   9   5  -4       18.61       21.48      1.86 o 
  10   5  -4       25.45       24.15      2.02 o 
  11   5  -4      964.32      943.65     24.45 o 
  12   5  -4      114.56      107.36      3.88 o 
  13   5  -4      113.97       96.45      3.84 o 
  14   5  -4        1.77        2.16      1.72 o 
  15   5  -4       70.98       66.77      3.26 o 
  16   5  -4       63.56       48.80      3.01 o 
  17   5  -4       60.46       60.67      3.34 o 
  18   5  -4       11.86       15.75      2.71 o 
  19   5  -4       48.34       55.59      3.42 o 
  20   5  -4       17.68       15.68      2.47 o 
  21   5  -4       32.52       34.78      3.08 o 
   0   6  -4      480.40      545.21     19.97 o 
   1   6  -4       43.93       46.51      9.88 o 
   2   6  -4      609.04      627.88     22.12 o 
   3   6  -4      411.30      406.72      8.66 o 
   4   6  -4      225.35      245.08      7.35 o 
   5   6  -4        5.99        3.65      2.36 o 
   6   6  -4      552.05      481.50     12.52 o 
   7   6  -4      341.47      347.79     10.10 o 
   8   6  -4      344.89      338.41     10.10 o 
   9   6  -4      111.09      126.16      5.01 o 
  10   6  -4      321.05      304.44      9.41 o 
  11   6  -4      154.26      150.28      4.79 o 
  12   6  -4        9.13       12.79      1.85 o 
  13   6  -4       48.96       46.29      3.41 o 
  14   6  -4       23.81       29.34      3.11 o 
  15   6  -4       18.72       23.03      2.96 o 
  16   6  -4       30.73       32.63      3.26 o 
  17   6  -4       70.32       78.73      4.70 o 
  18   6  -4       10.62       11.18      2.78 o 
  19   6  -4        0.95       -1.66      2.32 o 
  20   6  -4       29.15       33.91      3.61 o 
   0   7  -4      175.01      240.72     10.09 o 
   1   7  -4      534.84      505.87     25.45 o 
   2   7  -4      940.48      927.85     23.07 o 
   3   7  -4       91.39       95.35      3.66 o 
   4   7  -4       68.18       65.71      5.15 o 
   5   7  -4       19.45       17.83      1.90 o 
   6   7  -4       35.92       26.92      2.50 o 
   7   7  -4       69.25       63.32      3.63 o 
   8   7  -4      173.37      172.41      6.23 o 
   9   7  -4      163.97      130.78      5.39 o 
  10   7  -4       59.37       49.34      3.63 o 
  11   7  -4       15.09       12.64      2.43 o 
  12   7  -4        2.65        5.53      2.26 o 
  13   7  -4       23.52       25.01      3.22 o 
  14   7  -4       16.08       21.28      2.96 o 
  15   7  -4       15.71       18.20      2.88 o 
  16   7  -4       49.72       51.54      4.02 o 
  17   7  -4       11.63       11.76      2.81 o 
  18   7  -4        0.68       -3.01      4.72 o 
  19   7  -4        3.30        2.23      2.81 o 
   0   8  -4      283.25      257.46     11.17 o 
   1   8  -4      107.14      107.59      4.40 o 
   2   8  -4       45.91       50.98      3.03 o 
   3   8  -4      144.67      129.46      6.01 o 
   4   8  -4       13.63        6.23      2.79 o 
   5   8  -4       36.69       40.80      4.29 o 
   6   8  -4       44.12       37.36      4.29 o 
   7   8  -4      142.99      163.38      8.16 o 
   8   8  -4       53.94       45.95      4.72 o 
   9   8  -4        0.94        3.53      2.20 o 
  10   8  -4       57.24       46.40      5.05 o 
  11   8  -4      105.05      109.73      5.31 o 
  12   8  -4        1.93        0.43      2.28 o 
  13   8  -4        0.05        0.84      2.68 o 
  14   8  -4       63.21       57.50      4.25 o 
  15   8  -4        4.26        1.28      3.33 o 
  16   8  -4       29.69       23.80      3.48 o 
  17   8  -4        2.90        1.18      2.90 o 
  18   8  -4       13.35       12.88      4.29 o 
   0   9  -4      139.04      150.31      7.73 o 
   1   9  -4      124.63      121.88     10.31 o 
   2   9  -4       52.41       50.67      3.24 o 
   3   9  -4       12.94       16.32      3.44 o 
   4   9  -4        3.39       -1.72      2.36 o 
   5   9  -4       33.86       28.77      4.08 o 
   6   9  -4       72.20       80.10      6.23 o 
   7   9  -4       27.25       29.85      4.29 o 
   8   9  -4       15.66       12.67      3.65 o 
   9   9  -4       12.74        7.84      2.42 o 
  10   9  -4       69.64       62.27      6.01 o 
  11   9  -4       19.26       21.23      3.44 o 
  12   9  -4        8.06        5.48      3.65 o 
  13   9  -4       32.21       35.84      4.51 o 
  14   9  -4        9.16       13.63      2.96 o 
  15   9  -4        7.33        7.37      2.96 o 
  16   9  -4       30.53       33.68      3.95 o 
   0  10  -4      133.95      172.00      8.80 o 
   1  10  -4       20.03       29.58      2.72 o 
   2  10  -4       19.89       13.10      3.44 o 
   3  10  -4        6.38        2.79      3.01 o 
   4  10  -4       13.39       10.09      3.65 o 
   5  10  -4       51.35       44.23      4.94 o 
   6  10  -4       29.61       32.85      4.72 o 
   7  10  -4       26.82       27.92      4.51 o 
   8  10  -4        0.90        2.79      3.22 o 
   9  10  -4        0.31       -0.43      3.22 o 
  10  10  -4       51.47       44.88      5.37 o 
  11  10  -4       37.59       49.39      5.58 o 
  13  10  -4       56.80       58.62      6.23 o 
   0  11  -4       53.91       64.21      5.58 o 
   1  11  -4        0.09       -2.79      2.79 o 
   2  11  -4       33.91       32.42      4.51 o 
   3  11  -4        7.34        3.01      3.01 o 
   4  11  -4       35.57       43.16      5.15 o 
   5  11  -4       74.77       66.78      6.23 o 
   6  11  -4        0.49        2.79      3.65 o 
   7  11  -4        4.76        3.22      3.44 o 
   8  11  -4       13.73       13.74      4.29 o 
   9  11  -4        5.37        9.23      4.08 o 
  10  11  -4       42.69       52.18      6.23 o 
   2  12  -4        6.46        4.72      3.44 o 
   3  12  -4       13.25        9.66      3.87 o 
   4  12  -4       19.58       27.27      4.72 o 
   2   0  -3     4980.24     5661.22    188.96 o 
   4   0  -3     2421.21     2667.63     91.05 o 
   6   0  -3    10827.33    10316.84    348.94 o 
   8   0  -3     4161.11     4226.15    102.68 o 
  10   0  -3      203.03      195.83      6.07 o 
  12   0  -3     2498.18     2322.75     57.83 o 
  14   0  -3     1222.35     1222.64     30.89 o 
  16   0  -3       69.50       80.51      3.95 o 
  18   0  -3       12.54       17.39      3.22 o 
  20   0  -3       26.98       30.06      4.29 o 
  22   0  -3       34.72       40.16      5.15 o 
  24   0  -3       23.00       22.33      4.94 o 
   2   1  -3      856.36      947.83     31.57 o 
   3   1  -3      906.18      940.75     22.78 o 
   4   1  -3     4308.78     4712.33     91.63 o 
   5   1  -3      363.67      353.46      9.26 o 
   6   1  -3     5687.55     5543.29    109.03 o 
   7   1  -3      835.95      870.21     17.93 o 
   8   1  -3     3610.34     3577.69     70.36 o 
   9   1  -3     1084.07     1092.92     22.23 o 
  10   1  -3       61.79       65.92      2.44 o 
  11   1  -3       38.59       60.24      2.44 o 
  12   1  -3      642.42      610.73     13.26 o 
  13   1  -3      109.63       98.08      3.26 o 
  14   1  -3      514.05      513.28     11.32 o 
  15   1  -3      180.07      157.95      4.59 o 
  16   1  -3       29.78       26.25      2.16 o 
  17   1  -3       47.05       56.10      2.81 o 
  18   1  -3       15.73       21.81      2.11 o 
  19   1  -3      116.37      127.47      4.42 o 
  20   1  -3       29.96       34.43      2.60 o 
  21   1  -3       61.45       55.68      3.30 o 
  22   1  -3        8.57        6.01      2.11 o 
  23   1  -3        2.68        3.36      2.57 o 
  24   1  -3        4.91        1.10      2.81 o 
   1   2  -3     4743.58     4718.60    113.77 o 
   2   2  -3      187.59      189.36      5.39 o 
   3   2  -3     1866.26     2041.04     40.32 o 
   4   2  -3     3940.49     4456.66     87.05 o 
   5   2  -3      648.16      595.91     12.43 o 
   6   2  -3     1155.11     1150.22     29.15 o 
   7   2  -3      411.13      390.52      8.26 o 
   8   2  -3      113.56      134.85      3.64 o 
   9   2  -3      444.19      496.72     10.61 o 
  10   2  -3      365.16      390.90      8.72 o 
  11   2  -3       52.33       55.12      2.39 o 
  12   2  -3       23.46       25.19      1.73 o 
  13   2  -3      249.35      252.21      6.11 o 
  14   2  -3       20.50       23.05      2.61 o 
  15   2  -3      246.79      223.01      5.95 o 
  16   2  -3      152.17      137.62      4.34 o 
  17   2  -3       30.62       36.36      2.39 o 
  18   2  -3        3.96        2.94      1.60 o 
  19   2  -3      262.99      271.15      7.31 o 
  20   2  -3       34.35       30.67      3.55 o 
  21   2  -3        7.57        9.68      2.06 o 
  22   2  -3        6.31        5.94      2.11 o 
  23   2  -3        2.57       -0.28      2.01 o 
   1   3  -3      821.30      763.72     18.52 o 
   2   3  -3     2128.42     2120.75     41.39 o 
   3   3  -3      304.55      296.46      6.44 o 
   4   3  -3     1291.31     1488.57     28.84 o 
   5   3  -3       92.51       79.04      3.04 o 
   6   3  -3      285.18      327.68      7.27 o 
   7   3  -3     1862.36     2034.93     50.26 o 
   8   3  -3      702.47      651.11     14.21 o 
   9   3  -3     1147.49     1177.62     24.37 o 
  10   3  -3      119.48      117.69      3.55 o 
  11   3  -3      444.68      409.18      9.37 o 
  12   3  -3      819.39      724.27     15.78 o 
  13   3  -3      248.62      239.89      5.99 o 
  14   3  -3      108.26      120.19      3.88 o 
  15   3  -3      461.08      449.01     10.49 o 
  16   3  -3       53.42       51.61      2.93 o 
  17   3  -3       45.76       44.36      2.68 o 
  18   3  -3       19.16       22.00      2.14 o 
  19   3  -3       65.27       64.15      3.34 o 
  20   3  -3        3.16        6.08      1.98 o 
  21   3  -3        0.94        1.12      1.90 o 
  22   3  -3       33.41       37.08      3.01 o 
  23   3  -3        8.53        5.07      2.26 o 
   1   4  -3     1478.83     1624.25     32.14 o 
   2   4  -3      319.63      293.59      6.60 o 
   3   4  -3     1249.27     1292.32     22.54 o 
   4   4  -3       40.85       27.81      1.60 o 
   5   4  -3      981.38      962.73     20.24 o 
   6   4  -3     1078.72      996.03     20.90 o 
   7   4  -3      664.52      703.16     14.91 o 
   8   4  -3      602.17      560.38     14.88 o 
   9   4  -3      298.79      267.74      6.53 o 
  10   4  -3      250.26      217.03      5.70 o 
  11   4  -3      586.63      550.23     12.60 o 
  12   4  -3      191.42      196.51      5.33 o 
  13   4  -3      224.31      221.86      5.99 o 
  14   4  -3      206.33      214.81      5.82 o 
  15   4  -3      538.34      518.22     11.93 o 
  16   4  -3       53.42       50.54      2.92 o 
  17   4  -3       75.82       80.84      3.51 o 
  18   4  -3        1.52       -1.82      2.55 o 
  19   4  -3       94.43       94.02      4.00 o 
  20   4  -3        2.97        2.46      1.95 o 
  21   4  -3        5.07        6.79      2.15 o 
  22   4  -3       12.52       16.36      2.72 o 
   1   5  -3       36.32       44.04      5.42 o 
   2   5  -3      350.38      352.64      6.59 o 
   3   5  -3      423.65      404.87      7.58 o 
   4   5  -3      954.00      912.07     16.28 o 
   5   5  -3       98.49       89.97      4.72 o 
   6   5  -3     1665.24     1692.49     34.78 o 
   7   5  -3      485.77      508.74     11.23 o 
   8   5  -3      155.14      162.72      4.58 o 
   9   5  -3       36.31       33.68      2.58 o 
  10   5  -3      155.46      157.48      4.58 o 
  11   5  -3      518.03      506.54     12.60 o 
  12   5  -3      158.99      168.06      5.00 o 
  13   5  -3        5.99        7.97      1.63 o 
  14   5  -3      261.85      256.52      6.93 o 
  15   5  -3       80.55       79.83      3.47 o 
  16   5  -3       57.58       62.78      3.21 o 
  17   5  -3       65.53       77.06      3.58 o 
  18   5  -3       23.17       23.69      2.38 o 
  19   5  -3       21.73       26.24      2.55 o 
  20   5  -3       22.02       28.14      2.76 o 
  21   5  -3       10.65       10.30      2.29 o 
  22   5  -3        2.70        3.38      2.16 o 
   1   6  -3      297.21      300.60     12.35 o 
   2   6  -3      575.82      543.37     11.23 o 
   3   6  -3        1.63        0.03      0.69 o 
   4   6  -3      179.73      201.74      4.40 o 
   5   6  -3       70.49       54.75      3.65 o 
   6   6  -3      743.35      782.73     18.37 o 
   7   6  -3      242.94      233.47      6.03 o 
   8   6  -3      192.93      185.49      5.88 o 
   9   6  -3       34.19       40.27      2.39 o 
  10   6  -3      137.11      113.13      5.15 o 
  11   6  -3       69.86       52.13      4.57 o 
  12   6  -3      124.96      110.34      4.00 o 
  13   6  -3       24.39       25.64      2.18 o 
  14   6  -3       44.55       41.83      2.73 o 
  15   6  -3      121.67      115.81      4.74 o 
  16   6  -3       79.18       90.76      4.00 o 
  17   6  -3       56.98       62.65      3.43 o 
  18   6  -3       89.50       93.67      4.20 o 
  19   6  -3        8.29        3.24      2.42 o 
  20   6  -3        0.97        2.28      2.13 o 
  21   6  -3        8.88       13.31      2.54 o 
   1   7  -3      221.62      214.10      6.76 o 
   2   7  -3      850.40      760.01     20.61 o 
   3   7  -3      208.89      207.36     11.10 o 
   4   7  -3      360.94      342.02     15.60 o 
   5   7  -3       16.42       12.14      2.05 o 
   6   7  -3      337.02      280.46     10.20 o 
   7   7  -3      114.57      107.78      4.63 o 
   8   7  -3        6.30        2.79      1.97 o 
   9   7  -3        0.85        4.83      1.97 o 
  10   7  -3       23.19       27.18      2.73 o 
  11   7  -3      276.22      254.39      8.20 o 
  12   7  -3       38.92       40.84      3.26 o 
  13   7  -3        5.40        5.46      2.58 o 
  14   7  -3       29.56       24.56      3.03 o 
  15   7  -3       26.08       28.03      3.19 o 
  16   7  -3       13.87       20.80      3.04 o 
  17   7  -3       30.66       30.73      3.49 o 
  18   7  -3       24.82       32.47      3.48 o 
  19   7  -3        2.91        0.93      2.68 o 
  20   7  -3       19.77       16.32      4.51 o 
   1   8  -3      190.80      190.15      6.37 o 
   2   8  -3      289.49      272.94     19.97 o 
   3   8  -3      639.73      635.77     36.18 o 
   4   8  -3      106.88      128.84      7.30 o 
   5   8  -3      128.74      101.76      4.31 o 
   6   8  -3      132.30      141.66      5.46 o 
   7   8  -3       58.01       57.76      5.15 o 
   8   8  -3       91.30       90.72      4.48 o 
   9   8  -3       27.64       38.12      3.19 o 
  10   8  -3        5.35        6.45      2.35 o 
  11   8  -3       66.17       72.26      4.25 o 
  12   8  -3       14.37       11.68      2.57 o 
  13   8  -3       14.05        9.60      3.11 o 
  14   8  -3       24.99       21.55      3.04 o 
  15   8  -3       54.22       54.87      4.10 o 
  16   8  -3        8.13       16.55      3.04 o 
  17   8  -3       39.85       41.74      4.00 o 
  18   8  -3       25.47       22.12      3.76 o 
   1   9  -3       68.25       75.88      7.52 o 
   2   9  -3      204.27      190.13      6.44 o 
   3   9  -3       26.24       33.35      2.63 o 
   4   9  -3       89.15       97.49      6.66 o 
   5   9  -3        2.51        0.21      2.58 o 
   6   9  -3       27.87       22.12      3.87 o 
   7   9  -3      117.98      128.19      5.47 o 
   8   9  -3       67.16       69.06      4.25 o 
   9   9  -3        7.78        9.02      3.87 o 
  10   9  -3       27.75       29.65      3.19 o 
  11   9  -3       42.62       51.31      3.95 o 
  12   9  -3       10.93        8.95      2.65 o 
  13   9  -3       11.10       16.04      3.03 o 
  14   9  -3       14.06       14.14      2.96 o 
  15   9  -3       12.91       16.06      3.18 o 
  16   9  -3       23.29       20.45      4.40 o 
   1  10  -3       97.73      106.15      5.80 o 
   2  10  -3       34.61       39.11      6.55 o 
   3  10  -3       15.07       17.15      2.26 o 
   4  10  -3       55.88       63.35      5.80 o 
   5  10  -3       65.93       67.21      5.80 o 
   6  10  -3        0.05        2.79      3.01 o 
   7  10  -3        7.73        7.95      3.44 o 
   8  10  -3       89.98       77.73      6.66 o 
   9  10  -3       37.14       34.14      4.94 o 
  10  10  -3        1.27       -1.26      3.01 o 
  11  10  -3        1.59       -2.90      2.90 o 
  12  10  -3       39.54       45.95      5.58 o 
  13  10  -3       24.17       25.88      3.49 o 
  14  10  -3       48.94       54.87      4.48 o 
   1  11  -3       24.24       25.97      2.96 o 
   2  11  -3        2.38       -0.75      1.97 o 
   3  11  -3       71.37       76.66      6.44 o 
   4  11  -3      100.84      111.66      7.95 o 
   5  11  -3       21.08       25.98      4.51 o 
   6  11  -3       21.23       22.98      4.51 o 
   7  11  -3       13.78       14.17      4.08 o 
   8  11  -3       15.29        7.09      3.65 o 
   9  11  -3        5.14        2.36      3.65 o 
  10  11  -3       32.30       48.10      6.01 o 
  11  11  -3        5.01        5.58      4.08 o 
   1  12  -3       41.94       34.36      4.94 o 
   2  12  -3        9.91       11.38      3.65 o 
   3  12  -3        0.16       -3.01      3.01 o 
   4  12  -3       30.30       29.20      5.15 o 
   5  12  -3        1.42        0.21      3.44 o 
   2   0  -2     1781.67     1833.17     60.98 o 
   4   0  -2     6016.17     6012.52    205.50 o 
   6   0  -2      449.80      594.02     14.72 o 
   8   0  -2     5342.33     5685.82    137.75 o 
  10   0  -2      833.27      857.41     21.48 o 
  12   0  -2      495.55      441.25     11.83 o 
  14   0  -2      822.78      794.64     20.26 o 
  16   0  -2      231.51      248.67      7.44 o 
  18   0  -2      172.25      147.53      5.61 o 
  20   0  -2       60.64       61.66      3.80 o 
  22   0  -2       49.33       63.13      6.01 o 
   0   1  -2    12301.05    12483.28    422.81 o 
   1   1  -2       98.93       89.08      2.17 o 
   2   1  -2    21131.14    21218.48    418.75 o 
   3   1  -2    11434.58    11659.97    229.66 o 
   4   1  -2      683.48      539.35     13.67 o 
   5   1  -2     1808.64     1584.03     31.93 o 
   6   1  -2      231.97      198.38      4.63 o 
   7   1  -2     1662.07     1580.15     32.06 o 
   8   1  -2      690.47      730.98     15.04 o 
   9   1  -2      505.82      533.24     11.32 o 
  10   1  -2      290.36      360.63      8.01 o 
  11   1  -2       98.59      154.17      3.84 o 
  12   1  -2      158.23      130.31      3.64 o 
  13   1  -2      467.93      504.36     11.02 o 
  14   1  -2      573.30      575.49     12.27 o 
  15   1  -2       30.80       38.06      2.27 o 
  16   1  -2      101.10      104.89      3.39 o 
  17   1  -2      122.20      118.18      3.84 o 
  18   1  -2      109.87      108.25      3.80 o 
  19   1  -2       69.45       72.20      3.26 o 
  20   1  -2       23.29       25.32      2.27 o 
  21   1  -2       38.92       44.49      2.77 o 
  22   1  -2       19.86       26.81      3.04 o 
  23   1  -2       37.05       43.66      4.29 o 
  24   1  -2       12.61       17.51      3.04 o 
   0   2  -2      797.48      979.40     31.78 o 
   1   2  -2     4144.55     4158.75    100.87 o 
   2   2  -2     4796.70     4928.86     98.16 o 
   3   2  -2      717.94      659.93     14.29 o 
   4   2  -2     1417.64     1527.61     36.90 o 
   5   2  -2     1725.38     1636.32     33.38 o 
   6   2  -2      527.31      631.33     12.72 o 
   7   2  -2     2137.68     2120.25     42.59 o 
   8   2  -2     1165.48     1196.77     24.50 o 
   9   2  -2     1203.22     1332.72     26.40 o 
  10   2  -2      386.96      417.11      9.17 o 
  11   2  -2      347.66      347.05      8.10 o 
  12   2  -2       31.46       34.65      1.98 o 
  13   2  -2      401.54      379.58      8.63 o 
  14   2  -2        4.68        6.04      1.35 o 
  15   2  -2      157.42      157.79      4.58 o 
  16   2  -2       86.99      112.78      3.79 o 
  17   2  -2       23.47       22.47      1.94 o 
  18   2  -2       14.20       12.17      1.81 o 
  19   2  -2       70.87       77.82      3.43 o 
  20   2  -2       25.84       24.65      3.33 o 
  21   2  -2       11.66       11.81      2.65 o 
  22   2  -2       13.86       10.05      2.73 o 
  23   2  -2       40.98       55.74      4.10 o 
  24   2  -2        7.48        5.89      2.72 o 
   0   3  -2     4121.40     4248.34     99.12 o 
   1   3  -2       82.99       82.21      3.10 o 
   2   3  -2      263.29      250.66      6.34 o 
   3   3  -2     5089.46     5730.00     97.36 o 
   4   3  -2      102.41      159.88      3.80 o 
   5   3  -2       66.33       68.63      2.58 o 
   6   3  -2     1372.86     1391.80     28.63 o 
   7   3  -2     1505.65     1528.19     31.07 o 
   8   3  -2      171.05      167.28      5.36 o 
   9   3  -2      478.56      511.44     10.99 o 
  10   3  -2      334.29      335.09      7.68 o 
  11   3  -2      720.29      734.50     15.57 o 
  12   3  -2      283.97      289.68      6.93 o 
  13   3  -2       70.46       81.44      3.01 o 
  14   3  -2      366.03      362.70      8.42 o 
  15   3  -2      514.01      487.45     10.94 o 
  16   3  -2      131.68      132.02      4.21 o 
  17   3  -2       13.01       12.60      1.76 o 
  18   3  -2      101.82      112.18      4.00 o 
  19   3  -2       34.66       40.91      2.58 o 
  20   3  -2      149.84      169.62      6.76 o 
  21   3  -2       46.03       52.43      3.97 o 
  22   3  -2       10.38       11.90      3.76 o 
  23   3  -2       22.10       25.53      3.41 o 
   0   4  -2     3067.43     3081.19     73.85 o 
   1   4  -2      478.41      523.11      9.28 o 
   2   4  -2      851.58      817.17     16.52 o 
   3   4  -2     1779.36     1995.34     41.10 o 
   4   4  -2       33.91       66.22      2.95 o 
   5   4  -2      339.46      365.48      7.93 o 
   6   4  -2      162.20      123.21      5.69 o 
   7   4  -2       58.41       51.96      2.88 o 
   8   4  -2       93.59       69.01      2.64 o 
   9   4  -2      258.99      272.59      6.36 o 
  10   4  -2      256.37      244.76      6.15 o 
  11   4  -2      415.79      421.83      9.54 o 
  12   4  -2      168.49      170.47      4.83 o 
  13   4  -2      461.57      459.11     10.32 o 
  14   4  -2     1160.31     1144.32     23.62 o 
  15   4  -2       11.62       11.53      1.73 o 
  16   4  -2       28.79       36.03      2.38 o 
  17   4  -2       43.15       46.86      3.61 o 
  18   4  -2        6.75        6.76      1.85 o 
  19   4  -2      123.33      115.63      5.47 o 
  20   4  -2       33.40       39.50      3.57 o 
  21   4  -2        1.23        1.12      2.35 o 
  22   4  -2       26.95       27.02      3.57 o 
  23   4  -2       17.33       21.21      9.13 o 
   0   5  -2      861.86      793.91     20.49 o 
   1   5  -2      738.41      817.76     14.43 o 
   2   5  -2      143.86      126.85      4.22 o 
   3   5  -2      373.39      361.82      9.62 o 
   4   5  -2      176.87      182.41      4.67 o 
   5   5  -2      205.00      210.41      4.40 o 
   6   5  -2      496.30      479.90     10.94 o 
   7   5  -2      804.20      821.29     20.73 o 
   8   5  -2       53.33       74.09      2.89 o 
   9   5  -2       32.34       24.60      1.77 o 
  10   5  -2      586.17      606.33     13.17 o 
  11   5  -2      203.82      214.99      5.78 o 
  12   5  -2       13.82       15.17      1.82 o 
  13   5  -2      110.50      117.14      4.22 o 
  14   5  -2      179.84      187.27      6.03 o 
  15   5  -2       77.29       70.47      3.26 o 
  16   5  -2       46.27       53.30      2.93 o 
  17   5  -2      141.16      150.70      4.95 o 
  18   5  -2        5.69        8.69      1.90 o 
  19   5  -2      103.03      101.82      4.25 o 
  20   5  -2        3.00        1.84      2.50 o 
  21   5  -2        2.69        1.88      2.79 o 
  22   5  -2       22.69       23.93      3.57 o 
   0   6  -2     1920.20     2022.68     50.32 o 
   1   6  -2      333.33      336.76     19.34 o 
   2   6  -2      100.31      104.32      2.73 o 
   3   6  -2      347.58      368.73      7.10 o 
   4   6  -2      214.07      208.48      5.11 o 
   5   6  -2       12.70       12.57      1.12 o 
   6   6  -2      130.81      119.50      2.97 o 
   7   6  -2      136.90      146.26      4.25 o 
   8   6  -2      131.85      124.33      4.05 o 
   9   6  -2        2.52        5.83      3.10 o 
  10   6  -2      618.73      610.75     13.59 o 
  11   6  -2       15.20        9.88      1.68 o 
  12   6  -2        5.20        5.55      1.67 o 
  13   6  -2       45.34       44.86      2.64 o 
  14   6  -2        7.54        6.81      2.72 o 
  15   6  -2       29.20       32.07      2.51 o 
  16   6  -2       12.28        9.64      1.96 o 
  17   6  -2       44.96       53.15      3.17 o 
  18   6  -2        5.86        4.32      1.96 o 
  19   6  -2       20.62       24.83      2.51 o 
  20   6  -2       21.01       23.53      3.41 o 
  21   6  -2        3.40        1.36      2.63 o 
   0   7  -2      901.00      912.40     33.50 o 
   1   7  -2     1142.93     1141.57     23.14 o 
   2   7  -2       52.16       62.98      2.52 o 
   3   7  -2       60.76       64.48      6.24 o 
   4   7  -2      133.39      123.11      3.74 o 
   5   7  -2       35.61       32.21      3.65 o 
   6   7  -2       77.74       71.24      2.36 o 
   7   7  -2      139.22      131.03      4.25 o 
   8   7  -2      121.71      108.81      4.00 o 
   9   7  -2       39.22       29.12      2.56 o 
  10   7  -2      369.82      360.01     10.48 o 
  11   7  -2        9.49        5.92      1.73 o 
  12   7  -2       13.59       13.52      1.93 o 
  13   7  -2        4.23        1.57      1.60 o 
  14   7  -2       23.13       29.85      2.47 o 
  15   7  -2       32.26       26.62      2.84 o 
  16   7  -2       31.81       28.36      2.67 o 
  17   7  -2      112.81      124.64      5.74 o 
  18   7  -2        1.23        3.62      2.10 o 
  19   7  -2        2.12       -0.75      2.01 o 
  20   7  -2        2.23        0.78      2.13 o 
   0   8  -2      400.06      405.85     16.10 o 
   1   8  -2      290.44      293.03      8.81 o 
   2   8  -2      262.65      244.58      7.66 o 
   3   8  -2      150.00      163.89      5.76 o 
   4   8  -2       45.92       50.52      2.51 o 
   5   8  -2      160.07      151.45      6.26 o 
   6   8  -2       49.87       42.31      3.04 o 
   7   8  -2       69.41       80.98      5.05 o 
   8   8  -2        4.24       -0.20      1.96 o 
   9   8  -2       31.71       22.13      2.81 o 
  10   8  -2      216.19      207.98      7.29 o 
  11   8  -2       30.32       33.48      3.11 o 
  12   8  -2       45.67       43.29      3.41 o 
  13   8  -2        2.88        5.34      2.47 o 
  14   8  -2        0.12       -0.71      2.11 o 
  15   8  -2       19.76       13.65      2.78 o 
  16   8  -2       70.89       77.84      4.86 o 
  17   8  -2       56.81       56.46      4.40 o 
  18   8  -2       18.34       18.08      3.87 o 
   0   9  -2      214.88      186.82      9.23 o 
   1   9  -2       29.95       33.65      3.97 o 
   2   9  -2      117.48      130.70      5.08 o 
   3   9  -2        7.06        8.79      1.96 o 
   4   9  -2       49.49       49.00      3.18 o 
   5   9  -2       59.16       60.79      2.81 o 
   6   9  -2       18.72       20.03      2.58 o 
   7   9  -2      113.24      116.31      5.08 o 
   8   9  -2       92.12       77.79      4.48 o 
   9   9  -2        7.86        6.55      2.35 o 
  10   9  -2        7.17        8.82      2.57 o 
  11   9  -2       36.03       40.19      3.57 o 
  12   9  -2       49.45       37.36      3.57 o 
  13   9  -2       55.97       57.31      4.17 o 
  14   9  -2       10.12        8.99      2.81 o 
  15   9  -2       30.25       30.42      3.57 o 
  16   9  -2       74.05       71.67      4.85 o 
  17   9  -2        2.98        0.43      3.65 o 
   0  10  -2      216.01      218.60     10.52 o 
   1  10  -2       13.97       13.31      2.35 o 
   2  10  -2       11.84       18.72      2.58 o 
   3  10  -2       30.84       31.20      2.78 o 
   4  10  -2        4.49        2.04      1.89 o 
   5  10  -2       15.87       14.82      3.65 o 
   6  10  -2       81.37       74.73      6.23 o 
   7  10  -2       23.32       21.50      2.81 o 
   8  10  -2       53.52       55.32      4.02 o 
   9  10  -2       10.31        6.20      2.57 o 
  10  10  -2        5.64       10.73      2.81 o 
  11  10  -2        3.65        2.15      3.65 o 
  12  10  -2       40.95       48.00      5.48 o 
  13  10  -2        8.33       10.34      3.97 o 
  14  10  -2        5.74        7.99      2.87 o 
   0  11  -2       37.69       36.29      4.51 o 
   1  11  -2        9.13       11.22      3.54 o 
   2  11  -2       21.79       23.85      3.87 o 
   3  11  -2       18.71       18.81      2.72 o 
   4  11  -2       22.92       28.56      4.51 o 
   5  11  -2       26.91       23.62      4.51 o 
   6  11  -2       27.31       27.49      4.51 o 
   7  11  -2        3.90        5.15      3.65 o 
   8  11  -2       12.93       14.39      4.08 o 
   9  11  -2       22.68       22.76      4.94 o 
  10  11  -2       12.36       14.60      4.29 o 
  11  11  -2        2.40        3.22      2.88 o 
   0  12  -2       19.67       19.97      4.08 o 
   1  12  -2        2.33        3.06      2.35 o 
   2  12  -2        5.43        3.54      2.28 o 
   3  12  -2       14.32       19.33      4.29 o 
   4  12  -2       16.31       20.40      4.51 o 
   5  12  -2       27.32       17.39      4.29 o 
   6  12  -2        1.74       -3.44      3.44 o 
   2   0  -1     8784.18     7699.96    557.98 o 
   4   0  -1     5479.08     5812.73    141.93 o 
   6   0  -1     1969.31     1901.36     46.14 o 
   8   0  -1     2738.26     2534.89     61.55 o 
  10   0  -1      492.04      496.13     12.74 o 
  12   0  -1      176.70      172.58      4.98 o 
  14   0  -1      172.69      144.56      4.77 o 
  16   0  -1       89.06       97.70      3.85 o 
  18   0  -1      282.64      275.93     12.24 o 
  20   0  -1       23.19       19.54      3.44 o 
  22   0  -1      158.69      171.36      9.66 o 
   1   1  -1     3006.14     3495.68     72.13 o 
   2   1  -1      810.16      677.40     17.46 o 
   3   1  -1     1213.45     1270.85     25.28 o 
   4   1  -1    16335.76    16035.97    312.13 o 
   5   1  -1     4180.67     4519.62     88.49 o 
   6   1  -1      599.22      648.49     15.08 o 
   7   1  -1     1578.47     1697.61     29.17 o 
   8   1  -1     1140.12     1124.54     19.64 o 
   9   1  -1      855.29      775.43     14.00 o 
  10   1  -1      147.11      136.82      2.97 o 
  11   1  -1      489.19      460.48      8.39 o 
  12   1  -1      430.81      465.47      8.60 o 
  13   1  -1      361.40      318.85      6.19 o 
  14   1  -1      455.25      462.44      8.44 o 
  15   1  -1      372.96      345.61      6.83 o 
  16   1  -1      186.99      198.01      5.07 o 
  17   1  -1      214.82      209.50      5.57 o 
  18   1  -1       20.87       21.14      1.90 o 
  19   1  -1       57.69       49.87      3.71 o 
  20   1  -1        7.48        3.22      2.79 o 
  21   1  -1       70.18       84.18      6.23 o 
  22   1  -1       89.87       89.11      6.66 o 
  23   1  -1        8.41       11.60      3.65 o 
  24   1  -1        9.47       14.82      3.87 o 
   1   2  -1     5954.03     6137.62    103.69 o 
   2   2  -1     1166.79     1211.31     24.46 o 
   3   2  -1     2398.50     2578.73     49.22 o 
   4   2  -1     3140.88     3510.15     67.96 o 
   5   2  -1      961.52      918.98     18.38 o 
   6   2  -1      179.42      197.56      4.46 o 
   7   2  -1      211.79      196.39      4.20 o 
   8   2  -1      391.43      419.60      8.71 o 
   9   2  -1     1674.22     1611.28     31.64 o 
  10   2  -1      222.39      240.66      5.57 o 
  11   2  -1      881.01      891.18     17.88 o 
  12   2  -1      119.44      141.69      3.70 o 
  13   2  -1      471.13      435.45      9.49 o 
  14   2  -1      258.17      264.19      6.22 o 
  15   2  -1     1088.24     1025.63     25.72 o 
  16   2  -1      158.68      171.41      5.76 o 
  17   2  -1      395.48      394.40     11.15 o 
  18   2  -1       11.84       17.01      2.28 o 
  19   2  -1       74.95       74.95      3.95 o 
  20   2  -1       24.38       30.44      4.83 o 
  21   2  -1       55.91       68.67      4.25 o 
  22   2  -1       12.16       11.73      2.58 o 
  23   2  -1       27.33       28.99      4.72 o 
  24   2  -1        7.22        5.58      3.44 o 
   1   3  -1     1766.95     1723.05     25.90 o 
   2   3  -1     2058.13     2059.06     35.99 o 
   3   3  -1     2020.45     2035.84     34.40 o 
   4   3  -1       42.54       20.10      2.76 o 
   5   3  -1       67.68       61.53      2.43 o 
   6   3  -1      916.48      980.15     19.95 o 
   7   3  -1      285.73      309.53      7.23 o 
   8   3  -1      873.78      777.09     16.23 o 
   9   3  -1      326.57      281.56      6.23 o 
  10   3  -1      677.20      694.71     14.58 o 
  11   3  -1       83.42       83.09      2.67 o 
  12   3  -1      253.39      238.16      5.89 o 
  13   3  -1       37.18       26.92      1.69 o 
  14   3  -1      396.47      383.05      8.91 o 
  15   3  -1      736.12      694.85     18.51 o 
  16   3  -1       10.98       11.26      2.36 o 
  17   3  -1       98.92      109.32      4.55 o 
  18   3  -1      197.23      208.26      7.13 o 
  19   3  -1        4.55        6.44      3.01 o 
  20   3  -1       24.76       20.48      2.81 o 
  21   3  -1       29.39       37.60      3.34 o 
  22   3  -1       45.47       56.99      4.02 o 
  23   3  -1       14.60       14.66      2.87 o 
   1   4  -1       13.69       11.99      1.26 o 
   2   4  -1      433.89      394.97     14.90 o 
   3   4  -1      581.91      637.35     11.59 o 
   4   4  -1      120.89      166.78      3.62 o 
   5   4  -1     2790.22     3043.86     71.78 o 
   6   4  -1     1047.76     1076.79     19.02 o 
   7   4  -1     1431.83     1577.11     30.98 o 
   8   4  -1        9.34       10.80      1.79 o 
   9   4  -1     1470.67     1453.30     29.62 o 
  10   4  -1      341.04      364.99      8.09 o 
  11   4  -1       77.84       74.75      2.76 o 
  12   4  -1       79.70       70.90      2.76 o 
  13   4  -1      284.62      275.22      6.67 o 
  14   4  -1      388.36      409.34      9.28 o 
  15   4  -1       47.96       46.94      3.26 o 
  16   4  -1        8.06        6.27      1.89 o 
  17   4  -1        4.42        4.05      3.54 o 
  18   4  -1       51.47       57.59      3.87 o 
  19   4  -1       57.80       61.06      4.10 o 
  20   4  -1       21.28       26.38      3.22 o 
  21   4  -1        8.15        3.88      2.35 o 
  22   4  -1       15.56       14.57      2.96 o 
  23   4  -1       15.12       16.96      3.11 o 
   1   5  -1     1674.30     1653.19     23.21 o 
   2   5  -1      179.26      182.87     10.21 o 
   3   5  -1      182.63      210.86      7.25 o 
   4   5  -1       87.91       64.92      2.00 o 
   5   5  -1      651.15      633.70     11.51 o 
   6   5  -1      572.10      560.48     17.77 o 
   7   5  -1      383.99      371.43      7.59 o 
   8   5  -1       36.06       27.00      1.73 o 
   9   5  -1      237.58      219.13      5.44 o 
  10   5  -1      344.31      369.20      8.46 o 
  11   5  -1      219.07      197.90      5.24 o 
  12   5  -1      518.07      495.89     11.06 o 
  13   5  -1      184.04      171.02      4.95 o 
  14   5  -1       63.76       62.78      2.92 o 
  15   5  -1       19.92       22.32      2.50 o 
  16   5  -1       18.74       20.33      2.58 o 
  17   5  -1       36.42       31.08      3.76 o 
  18   5  -1       11.06       18.39      2.68 o 
  19   5  -1       26.14       38.90      3.57 o 
  20   5  -1       94.04       79.66      4.78 o 
  21   5  -1       43.78       46.89      3.87 o 
  22   5  -1        8.19        6.33      2.73 o 
   1   6  -1      348.96      365.60      5.71 o 
   2   6  -1      646.20      639.19     11.65 o 
   3   6  -1      227.07      228.33      9.15 o 
   4   6  -1      194.67      191.09      4.26 o 
   5   6  -1      370.36      349.55      8.93 o 
   6   6  -1      183.35      172.34      4.62 o 
   7   6  -1        4.89        6.27      1.08 o 
   8   6  -1      142.81      137.86      4.08 o 
   9   6  -1      210.89      220.06      5.82 o 
  10   6  -1       41.52       42.74      2.39 o 
  11   6  -1      190.27      180.34      5.11 o 
  12   6  -1       23.06       18.38      1.89 o 
  13   6  -1       36.72       33.60      2.22 o 
  14   6  -1      164.54      156.26      4.82 o 
  15   6  -1       51.38       46.10      2.81 o 
  16   6  -1       28.28       33.14      3.19 o 
  17   6  -1       17.58       17.18      2.88 o 
  18   6  -1       74.87       70.96      4.63 o 
  19   6  -1        1.58        4.80      2.42 o 
  20   6  -1        4.26        6.16      2.65 o 
  21   6  -1       36.25       33.39      3.80 o 
   1   7  -1      121.21      123.84     11.70 o 
   2   7  -1      552.61      533.28     13.18 o 
   3   7  -1       19.75       15.03      1.92 o 
   4   7  -1      435.44      464.59     10.73 o 
   5   7  -1      100.08       90.77      7.27 o 
   6   7  -1      237.67      204.75      5.02 o 
   7   7  -1       36.97       33.08      2.32 o 
   8   7  -1        9.28        3.86      1.57 o 
   9   7  -1       23.36       28.84      2.10 o 
  10   7  -1      171.72      141.88      5.81 o 
  11   7  -1       51.83       51.78      2.85 o 
  12   7  -1       33.49       26.95      2.15 o 
  13   7  -1       11.58        7.05      1.73 o 
  14   7  -1       47.78       39.70      2.64 o 
  15   7  -1       25.60       27.05      2.39 o 
  16   7  -1       20.78       18.98      2.30 o 
  17   7  -1       16.56       18.47      3.04 o 
  18   7  -1       54.59       68.60      4.63 o 
  19   7  -1       42.01       50.69      4.25 o 
  20   7  -1        1.10        0.33      2.72 o 
   1   8  -1      136.42      128.70      3.87 o 
   2   8  -1       27.55       22.62      1.85 o 
   3   8  -1      156.36      148.48      4.38 o 
   4   8  -1       70.30       71.74      3.05 o 
   5   8  -1      365.96      347.46      8.05 o 
   6   8  -1       21.48       21.07      3.44 o 
   7   8  -1       16.40       14.12      2.28 o 
   8   8  -1      130.86      127.28      5.24 o 
   9   8  -1      141.39      124.74      5.24 o 
  10   8  -1       16.66       14.80      5.48 o 
  11   8  -1       34.09       30.44      2.46 o 
  12   8  -1        6.21        7.85      1.85 o 
  13   8  -1        7.59        0.31      1.71 o 
  14   8  -1        1.92        0.70      1.77 o 
  15   8  -1       10.29       11.07      2.17 o 
  16   8  -1       17.19       15.47      2.41 o 
  17   8  -1        8.00        3.55      3.65 o 
  18   8  -1       28.35       21.69      4.94 o 
   1   9  -1        2.94        1.61      1.82 o 
   2   9  -1      294.56      290.42     14.07 o 
   3   9  -1       22.07       23.34      2.04 o 
   4   9  -1       79.37       75.39      3.69 o 
   5   9  -1      229.18      216.84      9.76 o 
   6   9  -1       88.14       82.89      3.35 o 
   7   9  -1        1.83       -0.43      2.01 o 
   8   9  -1       84.81       86.32      6.66 o 
   9   9  -1       14.64       12.95      2.50 o 
  10   9  -1        1.48        1.46      2.20 o 
  11   9  -1       11.96       10.04      2.57 o 
  12   9  -1        0.66       -0.36      2.26 o 
  13   9  -1        6.08        0.62      2.35 o 
  14   9  -1       29.90       30.18      3.41 o 
  15   9  -1        4.39        2.17      2.65 o 
  16   9  -1        1.10        1.09      2.57 o 
  17   9  -1        4.49        7.48      5.48 o 
   1  10  -1       72.50       76.81      4.40 o 
   2  10  -1       54.22       57.92     10.63 o 
   3  10  -1       38.89       38.33      3.11 o 
   4  10  -1       30.43       27.23      2.72 o 
   5  10  -1       46.75       44.35      2.72 o 
   6  10  -1        8.35       21.04      2.81 o 
   7  10  -1      180.25      177.57      6.91 o 
   8  10  -1        1.00       -0.53      2.26 o 
   9  10  -1       35.19       31.52      3.33 o 
  10  10  -1       17.26       14.39      4.29 o 
  11  10  -1       16.70       15.67      3.03 o 
  12  10  -1        6.77        9.99      2.73 o 
  13  10  -1        2.84       -0.61      2.65 o 
  14  10  -1       11.19        9.97      3.76 o 
  15  10  -1        0.33       -0.43      3.65 o 
   1  11  -1       13.40        9.65      2.35 o 
   2  11  -1       21.68       22.77      2.96 o 
   3  11  -1       22.17       23.46      2.87 o 
   4  11  -1       36.11       39.14      3.41 o 
   5  11  -1       24.99       28.34      4.51 o 
   6  11  -1       13.65       25.77      4.51 o 
   7  11  -1        6.09        2.79      3.44 o 
   8  11  -1       16.39       11.20      2.81 o 
   9  11  -1       37.60       46.60      3.95 o 
  10  11  -1        1.76       -0.92      2.57 o 
  11  11  -1        4.25        0.33      2.72 o 
   1  12  -1       21.66       20.65      2.88 o 
   2  12  -1        4.51        2.15      2.26 o 
   3  12  -1        0.76        2.25      2.47 o 
   4  12  -1       50.00       59.27      6.23 o 
   5  12  -1       19.19       23.19      4.51 o 
   6  12  -1       14.24       16.10      4.29 o 
   7  12  -1       27.08       28.77      5.15 o 
   2   0   0      284.45      316.52     11.38 o 
   4   0   0    12559.71    12606.75    440.20 o 
   6   0   0      912.37      971.88     34.14 o 
   8   0   0     6804.42     7583.72    263.05 o 
  10   0   0        2.81        3.44      1.07 o 
  12   0   0      577.12      478.85     18.04 o 
  14   0   0      592.66      461.03     17.61 o 
  16   0   0     1002.05      943.32     34.79 o 
  18   0   0      382.78      357.75     15.03 o 
  20   0   0      330.27      352.81     15.25 o 
  22   0   0      122.61      135.28      7.95 o 
  24   0   0       30.01       36.50      4.72 o 
   0   1   0    17424.97    16731.20    507.94 o 
   1   1   0     4978.56     5165.74    124.05 o 
   2   1   0        5.54       13.57      0.52 o 
   3   1   0       21.50       19.30      1.27 o 
   4   1   0     3375.86     3559.69     61.53 o 
   5   1   0     4454.90     4405.54     87.59 o 
   6   1   0     5212.83     5770.46    114.65 o 
   7   1   0     3413.26     3481.69     69.33 o 
   8   1   0      954.35     1192.04     24.00 o 
   9   1   0       43.90       41.28      1.33 o 
  10   1   0      961.09      976.01     19.82 o 
  11   1   0      245.07      183.71      4.28 o 
  12   1   0        4.95        1.03      0.69 o 
  13   1   0     1038.60     1119.25     33.98 o 
  14   1   0      490.29      436.16     11.14 o 
  15   1   0       17.62       25.10      3.65 o 
  16   1   0      248.79      211.92      6.76 o 
  17   1   0        1.20        1.73      1.44 o 
  18   1   0      103.64      110.27      4.56 o 
  19   1   0        4.05        8.42      1.89 o 
  20   1   0      211.53      222.16      9.99 o 
  21   1   0       14.67       16.42      2.35 o 
  22   1   0        2.49        2.47      2.05 o 
  23   1   0        4.17        1.07      3.01 o 
  24   1   0       64.60       66.57      6.23 o 
   0   2   0     1892.69     2001.25     39.54 o 
   1   2   0      390.06      410.89      7.25 o 
   2   2   0     1912.34     2130.87     36.33 o 
   3   2   0     2131.50     2312.25     45.61 o 
   4   2   0     6636.26     7107.10    121.56 o 
   5   2   0     2363.81     1990.09     39.74 o 
   6   2   0      545.77      473.19      9.83 o 
   7   2   0     1367.00     1123.74     22.72 o 
   8   2   0      129.97       92.69      4.62 o 
   9   2   0      301.76      265.78      7.20 o 
  10   2   0     1122.10     1202.93     39.40 o 
  11   2   0      785.10      827.24     20.79 o 
  12   2   0      407.74      410.09      8.96 o 
  13   2   0      576.47      517.89     11.15 o 
  14   2   0       12.80        9.90      1.50 o 
  15   2   0        1.21        4.08      1.44 o 
  16   2   0      176.21      199.23      6.37 o 
  17   2   0       39.90       33.06      2.43 o 
  18   2   0       10.19        4.51      2.58 o 
  19   2   0        6.03        3.87      2.58 o 
  20   2   0        1.05        2.36      2.79 o 
  21   2   0        4.55        5.58      3.01 o 
  22   2   0       58.02       59.05      5.80 o 
  23   2   0       29.25       36.93      4.72 o 
  24   2   0        8.59        6.01      3.65 o 
   0   3   0     4202.49     3924.59     77.38 o 
   1   3   0     6136.70     6776.71     94.05 o 
   2   3   0     2763.63     2675.73     40.81 o 
   3   3   0     1941.62     2280.95     39.02 o 
   4   3   0     7379.47     7823.32    132.81 o 
   5   3   0     1837.38     1835.55     36.48 o 
   6   3   0       35.55       19.11      0.78 o 
   7   3   0     1245.26     1064.27     21.77 o 
   8   3   0       19.47       33.22      1.79 o 
   9   3   0      144.00      206.43      6.76 o 
  10   3   0      453.53      491.68     12.90 o 
  11   3   0      801.17      849.00     21.55 o 
  12   3   0      391.73      451.39     12.14 o 
  13   3   0      102.24      102.30      3.94 o 
  14   3   0      313.09      336.04      9.63 o 
  15   3   0      131.27      123.72      6.01 o 
  16   3   0     1068.24     1084.11     27.70 o 
  17   3   0       16.86       15.49      2.05 o 
  18   3   0        3.54        1.81      1.74 o 
  19   3   0        1.56        5.48      2.13 o 
  20   3   0        7.63       11.92      3.54 o 
  21   3   0       11.11       11.17      3.44 o 
  22   3   0       11.46        6.87      3.22 o 
  23   3   0       27.19       35.65      4.94 o 
   0   4   0     1132.78      934.19     18.96 o 
   1   4   0     1454.03     1595.58     22.55 o 
   2   4   0    11161.31    11233.02    156.05 o 
   3   4   0     4046.33     4516.03     76.94 o 
   4   4   0     6039.97     6301.44    107.15 o 
   5   4   0     1088.63     1201.58     20.95 o 
   6   4   0       29.16       66.62      2.17 o 
   7   4   0     1830.78     1918.87     33.05 o 
   8   4   0      675.27      648.24     13.50 o 
   9   4   0        4.51        6.33      0.82 o 
  10   4   0       62.22       62.46      2.84 o 
  11   4   0       27.81       23.10      2.79 o 
  12   4   0      212.15      193.04      6.22 o 
  13   4   0        7.02        7.74      1.82 o 
  14   4   0     1378.63     1399.88     35.36 o 
  15   4   0      526.68      527.78     14.49 o 
  16   4   0        5.45        4.83      1.82 o 
  17   4   0      265.47      294.41      9.18 o 
  18   4   0        7.92       10.07      2.28 o 
  19   4   0        9.20       12.47      2.43 o 
  20   4   0       57.83       55.35      3.80 o 
  21   4   0        0.42        1.43      2.20 o 
  22   4   0       96.12      102.01      5.26 o 
  23   4   0       48.35       54.80      4.17 o 
   0   5   0      929.51      782.11     16.15 o 
   1   5   0     1181.90     1316.86     20.68 o 
   2   5   0     3672.44     3887.62     54.36 o 
   3   5   0       19.63       37.56      1.41 o 
   4   5   0      162.29      197.90      4.75 o 
   5   5   0      576.28      613.04     11.16 o 
   6   5   0       51.39       90.40      2.54 o 
   7   5   0      126.25       99.63      2.95 o 
   8   5   0      482.64      440.69      8.25 o 
   9   5   0      123.75       97.55      3.12 o 
  10   5   0      344.62      370.09      8.41 o 
  11   5   0        8.90        6.23      1.47 o 
  12   5   0      609.88      571.47     15.55 o 
  13   5   0      229.87      236.96      7.66 o 
  14   5   0      264.36      234.12      7.66 o 
  15   5   0       25.17       22.86      2.43 o 
  16   5   0        0.44        0.00      1.82 o 
  17   5   0      137.22      145.69      5.84 o 
  18   5   0       70.08       77.53      4.40 o 
  19   5   0       87.49      114.76      5.39 o 
  20   5   0        8.09       13.83      2.73 o 
  21   5   0       23.94       39.45      3.63 o 
  22   5   0       68.76       81.80      4.93 o 
   0   6   0      384.48      413.69      9.13 o 
   1   6   0       74.05       91.22      2.02 o 
   2   6   0      772.17      745.59     11.02 o 
   3   6   0        5.70        5.78      0.99 o 
   4   6   0      993.57     1044.43     18.62 o 
   5   6   0       14.99       22.57      1.51 o 
   6   6   0        0.50        0.07      0.84 o 
   7   6   0        2.49        6.99      0.99 o 
   8   6   0      709.90      691.56     12.71 o 
   9   6   0        6.09        9.07      1.48 o 
  10   6   0      880.32      864.46     18.25 o 
  11   6   0       65.49       57.85      2.83 o 
  12   6   0      802.68      724.76     15.60 o 
  13   6   0       14.42       18.24      2.35 o 
  14   6   0        5.60        4.19      1.97 o 
  15   6   0        0.71        1.62      2.05 o 
  16   6   0       16.07       10.65      2.43 o 
  17   6   0       25.80       18.79      2.88 o 
  18   6   0      118.22      103.84      6.33 o 
  19   6   0       34.80       32.78      3.41 o 
  20   6   0       31.14       38.07      3.63 o 
  21   6   0        9.89       11.60      5.05 o 
   0   7   0      954.10      898.60     22.70 o 
   1   7   0       12.32       17.08      1.20 o 
   2   7   0      139.52      139.28      3.56 o 
   3   7   0      460.54      503.37      9.68 o 
   4   7   0        3.17        2.42      1.10 o 
   5   7   0       10.00        2.58      1.11 o 
   6   7   0      194.42      187.50      4.37 o 
   7   7   0       70.98       69.91      2.70 o 
   8   7   0      329.99      361.57      7.28 o 
   9   7   0        0.62        1.21      1.40 o 
  10   7   0      229.89      232.86      7.52 o 
  11   7   0        0.02        1.12      1.48 o 
  12   7   0      103.97       99.14      3.70 o 
  13   7   0       93.28       86.11      3.49 o 
  14   7   0       26.74       24.94      4.08 o 
  15   7   0       30.27       39.30      3.65 o 
  16   7   0       44.61       33.81      3.34 o 
  17   7   0       83.77       90.45      5.00 o 
  18   7   0        6.91        3.54      2.58 o 
  19   7   0        0.24        1.98      2.50 o 
  20   7   0        6.50        6.19      2.81 o 
   0   8   0      123.14      111.33      6.01 o 
   1   8   0       37.08       37.15      3.75 o 
   2   8   0      700.61      619.64     13.47 o 
   3   8   0        0.37        1.47      1.38 o 
   4   8   0       15.43       14.11      1.73 o 
   5   8   0        7.04        9.97      1.55 o 
   6   8   0       61.97       80.04      3.18 o 
   7   8   0       36.12       28.60      1.83 o 
   8   8   0      100.17       84.03      4.40 o 
   9   8   0       36.73       25.35      2.33 o 
  10   8   0      111.56      113.69      4.12 o 
  11   8   0       50.17       48.36      2.83 o 
  12   8   0        0.71        0.06      1.60 o 
  13   8   0        3.58        4.87      1.76 o 
  14   8   0        9.74        3.67      1.82 o 
  15   8   0       62.80       68.24      9.13 o 
  16   8   0       60.62       57.45      6.12 o 
  17   8   0       47.09       66.08      4.71 o 
  18   8   0        0.00       -1.85      2.50 o 
  19   8   0        1.08       -1.18      2.65 o 
   0   9   0       95.01       88.26      6.01 o 
   1   9   0       33.00       40.05      3.04 o 
   2   9   0       25.35       29.92      5.33 o 
   3   9   0      129.72      144.23      4.54 o 
   4   9   0      263.03      278.68      7.11 o 
   5   9   0      112.66      128.53      4.29 o 
   6   9   0       42.29       32.51      2.30 o 
   7   9   0      305.63      304.89      7.63 o 
   8   9   0       33.13       28.53      2.96 o 
   9   9   0        5.68        5.21      2.47 o 
  10   9   0        6.51       13.92      4.62 o 
  11   9   0       12.07       17.45      2.65 o 
  12   9   0       51.64       47.76      4.94 o 
  13   9   0       16.51       15.31      2.72 o 
  14   9   0       41.74       37.13      6.01 o 
  15   9   0      166.18      170.06      6.91 o 
  16   9   0        3.94        6.01      4.08 o 
  17   9   0        0.39       -1.72      3.65 o 
   0  10   0        0.41        1.50      2.79 o 
   1  10   0        2.04        0.62      1.89 o 
   2  10   0       17.39       24.03      2.73 o 
   3  10   0        6.21        4.83      2.13 o 
   4  10   0        8.27       12.95      1.94 o 
   5  10   0        6.93        3.04      1.73 o 
   6  10   0       15.88       23.95      2.26 o 
   7  10   0       30.31       39.26      3.49 o 
   8  10   0       43.37       52.70      3.87 o 
   9  10   0        3.60        6.66      2.42 o 
  10  10   0       97.13       89.97      6.87 o 
  11  10   0       53.54       45.09      3.87 o 
  12  10   0       20.31       21.27      3.19 o 
  13  10   0       27.74       20.18      3.26 o 
  14  10   0       44.76       39.61      3.94 o 
  15  10   0        7.48       11.92      3.04 o 
   0  11   0       28.06       30.06      4.29 o 
   1  11   0        0.85        2.25      2.13 o 
   2  11   0        3.78        6.66      2.28 o 
   3  11   0        3.87       -0.11      2.13 o 
   4  11   0       60.51       61.30      4.02 o 
   5  11   0        6.36        3.48      2.20 o 
   6  11   0        0.26       -2.28      2.28 o 
   7  11   0        3.64        9.56      2.65 o 
   8  11   0        1.21       -2.27      2.32 o 
   9  11   0        2.77        1.70      2.50 o 
  10  11   0       77.57       97.27      5.31 o 
  11  11   0        7.86        9.68      2.93 o 
  12  11   0        5.96        6.98      5.91 o 
   0  12   0       48.63       59.70      5.80 o 
   1  12   0       16.73       14.60      2.81 o 
   2  12   0        2.49        2.25      2.28 o 
   3  12   0        0.32        0.64      2.20 o 
   4  12   0        2.22       -0.21      2.13 o 
   5  12   0       12.78       10.52      4.08 o 
   6  12   0        1.58        3.65      3.65 o 
   7  12   0        2.89        3.65      3.65 o 
   2   0   1     9069.90     8474.65    268.85 o 
   4   0   1     5420.05     5925.34    198.63 o 
   6   0   1     1910.74     1883.64     66.78 o 
   8   0   1     2750.20     2516.88     88.26 o 
  10   0   1      499.96      499.47     18.04 o 
  12   0   1      175.16      144.73      6.66 o 
  14   0   1      175.51      144.30      6.66 o 
  16   0   1       81.05       79.88      5.15 o 
  18   0   1      298.00      272.93     11.81 o 
  20   0   1       23.84       25.77      3.44 o 
  22   0   1      154.68      174.36      9.23 o 
  24   0   1       10.95        3.22      3.01 o 
   1   1   1     2939.67     3368.15     52.41 o 
   2   1   1      870.95      753.28     14.46 o 
   3   1   1     1245.28     1275.24     28.23 o 
   4   1   1    16249.93    15618.80    964.90 o 
   5   1   1     4106.27     4460.02    108.91 o 
   6   1   1      582.81      625.95     22.76 o 
   7   1   1     1560.83     1674.15     34.13 o 
   8   1   1     1156.68     1129.44     28.01 o 
   9   1   1      883.00      832.22     19.97 o 
  10   1   1      144.75      144.46      4.09 o 
  11   1   1      479.94      444.26     11.92 o 
  12   1   1      435.91      463.16     12.22 o 
  13   1   1      359.96      317.29      8.73 o 
  14   1   1      449.19      411.78     11.92 o 
  15   1   1      370.78      342.89     10.95 o 
  16   1   1      178.34      176.91      6.00 o 
  17   1   1      211.70      215.07      6.76 o 
  18   1   1       22.98       22.47      2.05 o 
  19   1   1       55.23       48.53      3.04 o 
  20   1   1        8.13        9.38      2.79 o 
  21   1   1       68.17       76.88      4.02 o 
  22   1   1       88.87       90.01      4.40 o 
  23   1   1        8.50       13.37      2.43 o 
  24   1   1        9.67        9.23      3.44 o 
   1   2   1     5846.12     6083.02     84.93 o 
   2   2   1     1180.92     1238.53     17.38 o 
   3   2   1     2329.10     2480.79     35.23 o 
   4   2   1     3095.77     3413.86     53.01 o 
   5   2   1      980.36      912.84     15.91 o 
   6   2   1      173.26      199.76      3.69 o 
   7   2   1      201.86      176.19      3.05 o 
   8   2   1      376.62      404.39      7.37 o 
   9   2   1     1632.41     1561.43     27.56 o 
  10   2   1      225.26      257.21      5.48 o 
  11   2   1      858.15      855.88     17.80 o 
  12   2   1      112.62      134.05      3.40 o 
  13   2   1      468.41      438.23     11.76 o 
  14   2   1      265.35      266.28      7.74 o 
  15   2   1     1076.53      985.84     25.81 o 
  16   2   1      157.69      154.32      5.46 o 
  17   2   1      388.83      381.08     11.08 o 
  18   2   1       11.09       12.27      2.79 o 
  19   2   1       75.67       76.66      5.58 o 
  20   2   1       25.46       24.69      3.65 o 
  21   2   1       55.22       65.92      5.58 o 
  22   2   1       12.23        9.88      3.22 o 
  23   2   1       27.15       31.35      4.51 o 
  24   2   1        7.25        6.01      3.44 o 
   1   3   1     1692.70     1636.19     25.75 o 
   2   3   1     2119.79     2133.12     36.33 o 
   3   3   1     1980.24     1989.06     28.29 o 
   4   3   1       38.61       17.79      1.29 o 
   5   3   1       66.06       57.27      1.55 o 
   6   3   1      943.87      987.74     17.23 o 
   7   3   1      307.34      348.60      6.19 o 
   8   3   1      866.42      802.78     13.95 o 
   9   3   1      308.98      266.50      6.11 o 
  10   3   1      675.23      707.61     14.62 o 
  11   3   1       74.49       80.48      2.51 o 
  12   3   1      255.50      259.85      7.12 o 
  13   3   1       38.20       30.22      2.11 o 
  14   3   1      410.29      416.05     10.90 o 
  15   3   1      737.99      696.38     18.12 o 
  16   3   1       13.03        9.02      2.58 o 
  17   3   1       95.63       95.77      6.23 o 
  18   3   1      194.12      213.02     10.09 o 
  19   3   1        4.19        6.01      2.79 o 
  20   3   1       25.37       17.82      3.65 o 
  21   3   1       28.40       31.78      4.29 o 
  22   3   1       45.03       53.68      5.37 o 
  23   3   1       14.76       18.68      3.87 o 
   1   4   1        8.76        5.74      0.57 o 
   2   4   1      456.26      415.43      9.65 o 
   3   4   1      596.41      656.31      9.47 o 
   4   4   1      132.52      176.52      2.88 o 
   5   4   1     2749.90     3054.86     46.75 o 
   6   4   1     1052.54     1101.27     17.08 o 
   7   4   1     1420.17     1508.09     26.80 o 
   8   4   1       10.47       11.66      0.84 o 
   9   4   1     1440.58     1474.76     25.64 o 
  10   4   1      338.73      347.62      9.86 o 
  11   4   1       78.84       85.46      3.39 o 
  12   4   1       79.51       73.23      3.26 o 
  13   4   1      283.01      275.37      8.18 o 
  14   4   1      388.83      393.49     11.29 o 
  15   4   1       51.06       44.90      3.03 o 
  16   4   1        9.61       10.08      1.89 o 
  17   4   1        5.02        9.73      2.79 o 
  18   4   1       49.17       63.72      3.64 o 
  19   4   1       59.27       71.22      3.94 o 
  20   4   1       20.97       19.54      3.87 o 
  21   4   1        7.73        9.45      3.65 o 
  22   4   1       16.24       13.53      3.87 o 
  23   4   1       15.08       13.10      4.08 o 
   1   5   1     1638.58     1626.18     23.29 o 
   2   5   1      173.10      179.99      7.15 o 
   3   5   1      184.46      209.06      5.55 o 
   4   5   1       84.58       65.26      1.53 o 
   5   5   1      649.19      631.99     10.30 o 
   6   5   1      572.84      588.80     10.82 o 
   7   5   1      386.63      371.64      7.05 o 
   8   5   1       31.59       23.98      1.53 o 
   9   5   1      228.21      207.84      5.13 o 
  10   5   1      343.47      365.78     12.24 o 
  11   5   1      217.74      196.41      6.44 o 
  12   5   1      520.98      492.35     13.57 o 
  13   5   1      185.74      174.65      6.07 o 
  14   5   1       61.17       54.86      3.48 o 
  15   5   1       17.79       18.20      2.26 o 
  16   5   1       19.39       20.81      2.50 o 
  17   5   1       34.77       34.73      2.96 o 
  18   5   1       11.58       17.14      2.58 o 
  19   5   1       26.62       36.02      3.11 o 
  20   5   1       93.38       92.34      5.69 o 
  21   5   1       42.58       45.02      3.63 o 
  22   5   1        8.14       10.93      2.81 o 
   1   6   1      346.82      363.47      5.81 o 
   2   6   1      646.17      629.70      9.53 o 
   3   6   1      228.32      232.86      6.24 o 
   4   6   1      185.46      186.77      4.79 o 
   5   6   1      364.67      341.84      6.84 o 
   6   6   1      176.63      163.84      3.86 o 
   7   6   1        4.43        7.87      1.35 o 
   8   6   1      136.04      130.93      3.28 o 
   9   6   1      215.04      230.94      5.30 o 
  10   6   1       42.26       47.65      3.26 o 
  11   6   1      189.54      175.37      6.29 o 
  12   6   1       21.39       18.58      2.35 o 
  13   6   1       35.57       29.73      2.65 o 
  14   6   1      171.08      161.72      5.98 o 
  15   6   1       49.85       45.88      3.33 o 
  16   6   1       26.98       31.91      6.33 o 
  17   6   1       17.49       22.24      2.90 o 
  18   6   1       75.85       80.32      4.56 o 
  19   6   1        1.40        1.59      3.87 o 
  20   6   1        4.19        8.37      2.58 o 
  21   6   1       36.33       39.56      3.72 o 
   1   7   1      116.81      128.25      5.26 o 
   2   7   1      554.26      541.31     12.07 o 
   3   7   1       18.87       18.12      2.65 o 
   4   7   1      435.26      458.22     10.40 o 
   5   7   1      100.83       93.50      5.90 o 
   6   7   1      236.91      199.70      4.63 o 
   7   7   1       35.94       30.74      2.12 o 
   8   7   1        7.79        6.75      1.24 o 
   9   7   1       23.12       22.19      1.95 o 
  10   7   1      167.96      136.30      4.27 o 
  11   7   1       50.72       57.48      3.65 o 
  12   7   1       31.52       23.69      2.58 o 
  13   7   1       12.10        7.19      2.13 o 
  14   7   1       46.21       45.11      3.33 o 
  15   7   1       26.96       25.30      2.87 o 
  16   7   1       20.67       18.81      2.81 o 
  17   7   1       16.54       14.83      2.72 o 
  18   7   1       56.05       59.17      4.25 o 
  19   7   1       40.73       35.32      3.64 o 
  20   7   1        1.01        5.41      4.51 o 
   1   8   1      129.28      127.35      4.05 o 
   2   8   1       26.57       20.67      1.85 o 
   3   8   1      157.15      146.15      4.42 o 
   4   8   1       73.67       74.35      2.68 o 
   5   8   1      359.87      330.90      7.10 o 
   6   8   1       20.04       18.76      1.88 o 
   7   8   1       14.93       18.27      2.98 o 
   8   8   1      130.08      125.04      3.50 o 
   9   8   1      139.37      128.23      5.73 o 
  10   8   1       17.91       18.24      1.96 o 
  11   8   1       32.97       31.77      2.35 o 
  12   8   1        7.09        7.48      1.76 o 
  13   8   1        6.87        0.97      2.13 o 
  14   8   1        1.85        1.49      2.20 o 
  15   8   1       10.90       12.96      2.72 o 
  16   8   1       16.78       13.83      2.96 o 
  17   8   1        8.19        8.70      2.73 o 
  18   8   1       28.08       31.70      3.49 o 
  19   8   1       13.76       15.03      4.29 o 
   1   9   1        2.88        1.02      1.40 o 
   2   9   1      297.05      284.36      7.27 o 
   3   9   1       23.22       23.36      2.06 o 
   4   9   1       78.05       72.95      4.04 o 
   5   9   1      228.47      214.90      6.03 o 
   6   9   1       88.11       82.53      3.42 o 
   7   9   1        1.58       -1.05      1.45 o 
   8   9   1       84.80       88.96      3.78 o 
   9   9   1       14.24       16.68      2.58 o 
  10   9   1        1.41       -0.02      1.96 o 
  11   9   1       12.65        5.22      2.35 o 
  12   9   1        0.56       -0.64      2.36 o 
  13   9   1        6.14        1.30      2.26 o 
  14   9   1       30.16       33.46      3.63 o 
  15   9   1        4.46        2.79      3.65 o 
  16   9   1        1.07       -0.43      3.65 o 
  17   9   1        4.99        4.72      4.08 o 
   1  10   1       73.23       72.20      4.40 o 
   2  10   1       54.49       53.83      2.98 o 
   3  10   1       37.82       34.88      2.48 o 
   4  10   1       30.86       30.94      3.45 o 
   5  10   1       46.32       45.56      2.77 o 
   6  10   1        8.37       14.71      2.10 o 
   7  10   1      181.75      185.64      5.57 o 
   8  10   1        1.27        1.58      2.20 o 
   9  10   1       33.31       27.50      3.26 o 
  10  10   1       17.66       18.91      2.88 o 
  11  10   1       16.59       14.22      2.81 o 
  12  10   1        7.07       10.16      2.81 o 
  13  10   1        2.79        1.40      2.50 o 
  14  10   1       11.59       11.19      2.96 o 
   1  11   1       13.46       10.50      2.68 o 
   2  11   1       21.82       21.18      2.88 o 
   3  11   1       22.15       26.25      4.62 o 
   4  11   1       35.01       44.36      3.87 o 
   5  11   1       25.22       27.40      2.56 o 
   6  11   1       13.67       18.64      2.38 o 
   7  11   1        5.72        6.50      2.72 o 
   8  11   1       16.06       11.42      2.88 o 
   9  11   1       38.22       34.25      3.57 o 
  10  11   1        1.78        3.24      2.78 o 
  11  11   1        4.05        2.13      2.57 o 
   1  12   1       21.71       21.72      3.33 o 
   2  12   1        4.85        3.59      2.68 o 
   3  12   1        0.76        6.86      2.50 o 
   4  12   1       50.05       55.04      4.17 o 
   5  12   1       19.06       21.90      3.09 o 
   6  12   1       13.69       10.31      4.08 o 
   7  12   1       27.14       42.73      5.80 o 
   2   0   2     1708.12     1762.53     60.98 o 
   4   0   2     5908.44     6163.91    205.28 o 
   6   0   2      419.13      556.16     20.18 o 
  10   0   2      806.28      829.51     29.85 o 
  12   0   2      511.14      436.55     16.10 o 
  14   0   2      811.63      756.07     28.13 o 
  16   0   2      215.47      209.58      9.66 o 
  18   0   2      172.25      155.25      7.30 o 
  20   0   2       65.37       63.56      4.72 o 
  22   0   2       48.52       54.54      4.94 o 
  24   0   2       37.22       43.16      4.72 o 
   0   1   2    12233.04    12474.49    302.82 o 
   1   1   2      109.59       94.40      2.58 o 
   2   1   2    21311.47    21353.60    507.90 o 
   3   1   2    11363.52    11616.39    278.17 o 
   4   1   2      700.98      566.32     13.67 o 
   5   1   2     1822.56     1639.00     39.24 o 
   6   1   2      243.49      211.38      4.34 o 
   7   1   2     1711.99     1644.16     39.16 o 
   8   1   2      695.35      733.73     18.06 o 
   9   1   2      525.18      554.23     19.54 o 
  10   1   2      300.83      370.36      7.64 o 
  11   1   2       97.26      132.31      4.09 o 
  12   1   2      163.06      128.48      3.94 o 
  13   1   2      467.93      512.34     13.21 o 
  14   1   2      570.00      552.28     14.73 o 
  15   1   2       32.19       35.08      2.20 o 
  16   1   2       94.43       80.66      3.41 o 
  17   1   2      125.41      121.69      5.26 o 
  18   1   2      111.56      108.03      4.40 o 
  19   1   2       68.32       73.30      3.48 o 
  20   1   2       24.52       25.26      2.68 o 
  21   1   2       38.13       36.53      2.81 o 
  22   1   2       19.75       22.54      2.50 o 
  23   1   2       38.49       40.50      3.18 o 
  24   1   2       13.49       17.12      2.68 o 
   0   2   2      757.65      906.08     18.51 o 
   1   2   2     4103.56     4167.90     63.59 o 
   2   2   2     4826.54     5024.56     69.80 o 
   3   2   2      763.23      730.18     11.00 o 
   4   2   2     1438.73     1524.99     31.80 o 
   5   2   2     1765.39     1701.20     28.98 o 
   6   2   2      509.62      605.00     12.58 o 
   7   2   2     2203.44     2170.59     52.22 o 
   8   2   2     1174.31     1232.18     29.82 o 
   9   2   2     1212.94     1289.60     22.78 o 
  10   2   2      398.73      426.79      8.92 o 
  11   2   2      360.90      377.65      7.80 o 
  12   2   2       31.01       38.35      1.86 o 
  13   2   2      416.67      389.05     10.32 o 
  14   2   2        3.90        4.43      1.40 o 
  15   2   2      163.46      160.31      5.58 o 
  16   2   2       85.30      114.84      4.24 o 
  17   2   2       25.61       23.56      3.33 o 
  18   2   2       14.78       11.71      1.74 o 
  19   2   2       70.74       75.56      3.63 o 
  20   2   2       27.18       27.96      2.43 o 
  21   2   2       11.77       14.09      2.20 o 
  22   2   2       13.65        9.88      3.22 o 
  23   2   2       42.58       45.95      5.15 o 
  24   2   2        7.32        7.30      3.44 o 
   0   3   2     4059.23     4012.34    202.49 o 
   1   3   2       84.27       84.70      1.59 o 
   2   3   2      257.61      253.46      8.02 o 
   3   3   2     5145.17     5727.07     80.03 o 
   4   3   2      109.92      152.94      6.83 o 
   5   3   2       56.58       63.38      1.58 o 
   6   3   2     1363.68     1444.75     22.21 o 
   7   3   2     1533.20     1558.58     26.80 o 
   8   3   2      170.50      184.67      9.36 o 
   9   3   2      477.93      510.74      9.20 o 
  10   3   2      335.84      337.94      7.34 o 
  11   3   2      722.80      744.43     15.32 o 
  12   3   2      283.27      295.56      6.60 o 
  13   3   2       64.75       69.14      4.51 o 
  14   3   2      352.33      344.86     14.39 o 
  15   3   2      527.02      492.81     19.11 o 
  16   3   2      134.15      124.76      7.09 o 
  17   3   2       14.18       13.31      2.79 o 
  18   3   2      102.55      104.57      6.44 o 
  19   3   2       34.36       30.28      3.87 o 
  20   3   2      148.94      160.62      8.59 o 
  21   3   2       45.25       43.81      4.72 o 
  22   3   2        9.79       12.03      3.44 o 
  23   3   2       22.43       23.62      4.29 o 
   0   4   2     3037.36     2975.88     72.73 o 
   1   4   2      480.99      510.47      7.65 o 
   2   4   2      846.66      807.14     11.73 o 
   3   4   2     1824.81     2096.75     29.03 o 
   4   4   2       33.31       60.53      2.17 o 
   5   4   2      316.94      351.09      5.47 o 
   6   4   2      159.97      138.69      6.42 o 
   7   4   2       60.08       48.63      1.63 o 
   8   4   2       95.43       80.17      2.09 o 
   9   4   2      263.46      250.50      5.99 o 
  10   4   2      264.40      256.67      5.75 o 
  11   4   2      427.72      419.71     11.38 o 
  12   4   2      172.07      182.19      5.59 o 
  13   4   2      444.34      446.87     12.36 o 
  14   4   2     1149.30     1111.33     28.60 o 
  15   4   2       10.11       10.44      1.74 o 
  16   4   2       30.01       32.42      3.65 o 
  17   4   2       40.63       40.37      4.29 o 
  18   4   2        7.71       10.95      3.01 o 
  19   4   2      126.14      124.33      7.52 o 
  20   4   2       33.30       38.65      4.72 o 
  21   4   2        1.41        1.29      2.79 o 
  22   4   2       27.18       34.79      4.72 o 
  23   4   2       17.41       15.89      3.87 o 
   0   5   2      892.51      816.68     16.73 o 
   1   5   2      741.35      808.52     12.96 o 
   2   5   2      146.32      132.40      2.72 o 
   3   5   2      374.95      351.55      5.53 o 
   4   5   2      178.58      183.70      3.54 o 
   5   5   2      213.94      218.25      3.59 o 
   6   5   2      501.42      512.81      7.66 o 
   7   5   2      817.88      808.25     16.97 o 
   8   5   2       57.44       80.74      2.72 o 
   9   5   2       34.27       23.65      1.68 o 
  10   5   2      584.64      598.82     12.79 o 
  11   5   2      206.38      225.56      6.90 o 
  12   5   2       15.78        7.09      2.90 o 
  13   5   2      115.22      129.83      7.41 o 
  14   5   2      180.90      192.48      6.44 o 
  15   5   2       74.83       71.67      5.69 o 
  16   5   2       48.73       51.85      3.26 o 
  17   5   2      140.18      156.01     10.09 o 
  18   5   2        5.31        6.95      3.11 o 
  19   5   2      103.58      106.45      5.00 o 
  20   5   2        2.61        4.94      3.22 o 
  21   5   2        2.47        2.15      3.22 o 
  22   5   2       23.27       27.49      4.72 o 
   0   6   2     1971.89     2050.24     41.02 o 
   1   6   2      333.36      354.81     14.29 o 
   2   6   2       98.70      105.56      4.15 o 
   3   6   2      350.09      358.18      6.70 o 
   4   6   2      207.95      199.38      3.60 o 
   5   6   2       12.02       10.89      0.92 o 
   6   6   2      129.99      114.25      3.32 o 
   7   6   2      140.08      136.21      4.54 o 
   8   6   2      136.37      136.33      3.92 o 
   9   6   2        2.25        3.00      1.17 o 
  10   6   2      622.08      617.09     16.61 o 
  11   6   2       16.70       11.14      1.96 o 
  12   6   2        4.49        6.85      1.80 o 
  13   6   2       45.97       43.68      3.04 o 
  14   6   2        8.77       12.47      2.05 o 
  15   6   2       28.66       35.71      2.88 o 
  16   6   2       10.67        5.46      2.20 o 
  17   6   2       46.08       47.35      3.57 o 
  18   6   2        6.23        8.27      2.43 o 
  19   6   2       20.39       22.32      2.96 o 
  20   6   2       20.64       22.16      4.94 o 
  21   6   2        3.57        5.49      3.22 o 
   0   7   2      934.22      936.26     19.54 o 
   1   7   2     1137.05     1137.08     16.68 o 
   2   7   2       56.24       68.78      2.16 o 
   3   7   2       63.86       65.08      3.53 o 
   4   7   2      131.39      124.57      3.65 o 
   5   7   2       37.26       31.25      1.71 o 
   6   7   2       73.03       64.30      2.43 o 
   7   7   2      141.17      134.57      3.58 o 
   8   7   2      129.19      126.09      3.32 o 
   9   7   2       36.64       24.82      1.89 o 
  10   7   2      370.13      345.03     10.46 o 
  11   7   2        9.24        5.15      1.82 o 
  12   7   2       13.27       10.82      2.05 o 
  13   7   2        3.71        0.78      1.74 o 
  14   7   2       24.30       37.10      3.03 o 
  15   7   2       31.08       23.11      3.01 o 
  16   7   2       30.32       32.78      3.11 o 
  17   7   2      114.15      121.20      5.59 o 
  18   7   2        1.52       -0.66      2.26 o 
  19   7   2        2.38        4.24      2.50 o 
  20   7   2        2.14        2.45      2.50 o 
   0   8   2      395.67      390.80     11.16 o 
   1   8   2      289.83      289.48      6.14 o 
   2   8   2      258.61      243.71      5.36 o 
   3   8   2      156.01      168.71      4.26 o 
   4   8   2       45.93       45.25      2.24 o 
   5   8   2      166.75      154.68      4.54 o 
   6   8   2       50.39       40.80      2.12 o 
   7   8   2       72.38       85.11      2.87 o 
   8   8   2        3.54        0.30      1.24 o 
   9   8   2       30.49       29.29      1.83 o 
  10   8   2      216.88      202.36      5.76 o 
  11   8   2       30.66       35.87      3.11 o 
  12   8   2       44.90       38.60      3.18 o 
  13   8   2        3.60        6.21      2.20 o 
  14   8   2        0.18        1.50      2.17 o 
  15   8   2       18.73       17.15      2.78 o 
  16   8   2       72.30       80.03      4.85 o 
  17   8   2       56.93       61.83      4.62 o 
  18   8   2       17.49       19.61      3.11 o 
   0   9   2      213.60      180.47      6.30 o 
   1   9   2       29.10       31.96      1.88 o 
   2   9   2      117.49      123.57      4.22 o 
   3   9   2        7.19        9.93      1.83 o 
   4   9   2       50.64       49.57      2.81 o 
   5   9   2       56.21       58.16      3.65 o 
   6   9   2       18.69       15.10      3.36 o 
   7   9   2      113.53      104.66      4.78 o 
   8   9   2       90.92       87.54      3.51 o 
   9   9   2        7.72        9.45      1.61 o 
  10   9   2        7.46        7.61      1.88 o 
  11   9   2       36.81       39.95      2.79 o 
  12   9   2       48.72       41.78      3.63 o 
  13   9   2       54.24       58.15      4.16 o 
  14   9   2        9.65       13.91      2.96 o 
  15   9   2       30.67       32.40      3.55 o 
  16   9   2       76.03       74.75      4.93 o 
  17   9   2        2.86       -0.86      3.44 o 
   0  10   2      218.81      207.43     10.52 o 
   1  10   2       14.36       17.44      2.06 o 
   2  10   2       11.69       16.81      2.29 o 
   3  10   2       29.80       29.39      2.47 o 
   4  10   2        4.19        2.98      2.13 o 
   5  10   2       16.41       16.90      2.10 o 
   6  10   2       81.35       76.77      3.55 o 
   7  10   2       24.04       24.60      2.35 o 
   8  10   2       53.39       59.41      3.21 o 
   9  10   2       10.15        5.48      2.43 o 
  10  10   2        5.38        8.25      2.57 o 
  11  10   2        3.79        1.07      2.43 o 
  12  10   2       40.50       53.34      4.02 o 
  13  10   2        8.35        7.73      4.08 o 
  14  10   2        6.20        5.37      3.87 o 
   0  11   2       37.37       36.08      4.72 o 
   1  11   2        8.85       11.48      2.50 o 
   2  11   2       22.70       23.22      3.03 o 
   3  11   2       18.02       19.26      3.27 o 
   4  11   2       22.87       19.66      3.06 o 
   5  11   2       27.19       31.82      2.77 o 
   6  11   2       27.51       31.31      2.68 o 
   7  11   2        4.01        5.74      2.16 o 
   8  11   2       12.89        7.19      2.73 o 
   9  11   2       22.33       24.14      3.26 o 
  10  11   2       12.97       13.68      5.91 o 
  11  11   2        2.65        1.04      2.57 o 
   0  12   2       19.04       15.46      4.08 o 
   1  12   2        2.29        3.63      2.35 o 
   2  12   2        5.78        6.12      2.58 o 
   3  12   2       14.07       20.75      3.03 o 
   4  12   2       16.55       16.19      3.11 o 
   5  12   2       27.33       24.26      3.15 o 
   6  12   2        1.83        1.67      2.42 o 
   2   0   3     4929.58     5539.46    188.96 o 
   4   0   3     2455.96     2693.82     91.05 o 
   6   0   3    11025.56    10355.71    348.73 o 
   8   0   3     4146.58     4210.05    142.58 o 
  12   0   3     2515.30     2388.26     81.81 o 
  14   0   3     1234.71     1197.14     42.95 o 
  16   0   3       66.38       71.29      4.08 o 
  18   0   3       13.11       12.24      2.15 o 
  20   0   3       27.09       30.28      3.44 o 
  22   0   3       34.34       30.28      3.65 o 
  24   0   3       23.25       23.19      3.65 o 
   1   1   3     6049.85     6016.95    143.56 o 
   2   1   3      842.83      902.64     22.32 o 
   3   1   3      915.22      929.93     22.78 o 
   4   1   3     4298.40     4555.02    111.07 o 
   5   1   3      380.84      361.08      9.19 o 
   6   1   3     5641.66     5524.36    132.18 o 
   7   1   3      846.81      894.36     30.49 o 
   8   1   3     3594.10     3522.84     70.02 o 
   9   1   3     1069.70     1085.58     26.79 o 
  10   1   3       62.02       64.08      3.87 o 
  11   1   3       36.05       54.11      3.01 o 
  12   1   3      650.07      642.05     22.33 o 
  13   1   3      107.06       97.86      5.37 o 
  14   1   3      516.54      502.60     13.21 o 
  15   1   3      176.86      163.10      8.37 o 
  16   1   3       30.04       24.23      1.80 o 
  17   1   3       46.15       53.40      2.65 o 
  18   1   3       14.31       19.53      1.82 o 
  19   1   3      114.43      124.94      4.63 o 
  20   1   3       29.80       31.62      2.50 o 
  21   1   3       64.48       53.05      3.26 o 
  22   1   3        8.91       10.19      2.05 o 
  23   1   3        2.49        0.21      1.89 o 
  24   1   3        4.92        7.22      2.13 o 
   1   2   3     4701.73     4690.28     79.84 o 
   2   2   3      201.93      192.36      3.60 o 
   3   2   3     1880.12     2021.69     39.88 o 
   4   2   3     3935.44     4373.64     87.01 o 
   5   2   3      669.77      601.50     12.27 o 
   6   2   3     1173.59     1217.98     23.88 o 
   7   2   3      401.79      358.92      9.90 o 
   8   2   3      108.92      133.25      3.41 o 
   9   2   3      427.52      470.91     18.04 o 
  10   2   3      358.25      389.03     10.09 o 
  11   2   3       49.19       56.69      3.22 o 
  12   2   3       23.64       24.76      0.98 o 
  13   2   3      241.08      233.57      5.36 o 
  14   2   3       20.26       16.97      1.39 o 
  15   2   3      237.24      230.80      6.59 o 
  16   2   3      151.32      132.67      4.46 o 
  17   2   3       29.96       31.35      2.25 o 
  18   2   3        4.56        1.59      1.72 o 
  19   2   3      264.17      273.18      8.20 o 
  20   2   3       34.49       29.39      2.43 o 
  21   2   3        6.24        7.81      2.47 o 
  22   2   3        6.06        7.63      2.05 o 
  23   2   3        2.68        2.15      3.01 o 
   1   3   3      779.85      727.32     10.59 o 
   2   3   3     2159.62     2086.79     46.49 o 
   3   3   3      290.71      290.69      4.52 o 
   4   3   3     1261.35     1408.03     22.07 o 
   5   3   3       89.06       73.53      1.50 o 
   6   3   3      272.44      322.94      5.44 o 
   7   3   3     1896.60     2080.41     29.21 o 
   8   3   3      705.84      690.39     10.80 o 
   9   3   3     1119.44     1198.66     18.68 o 
  10   3   3      118.83      115.40      2.95 o 
  11   3   3      444.74      419.71      8.83 o 
  12   3   3      822.33      755.86     15.41 o 
  13   3   3      244.12      214.90      5.23 o 
  14   3   3      102.88       99.91      3.76 o 
  15   3   3      462.26      466.40     17.82 o 
  16   3   3       56.55       53.90      4.29 o 
  17   3   3       47.27       42.30      4.08 o 
  18   3   3       21.38       15.03      3.01 o 
  19   3   3       67.34       61.41      5.15 o 
  20   3   3        2.98        3.87      2.79 o 
  21   3   3        0.81        0.86      2.79 o 
  22   3   3       34.13       39.94      4.51 o 
  23   3   3        8.83        9.45      3.44 o 
   1   4   3     1462.52     1597.57     24.83 o 
   2   4   3      321.42      304.29      7.75 o 
   3   4   3     1264.15     1303.53     18.64 o 
   4   4   3       41.96       34.09      2.59 o 
   5   4   3      993.70      998.14     14.30 o 
   6   4   3     1073.10     1027.71     16.17 o 
   7   4   3      661.09      708.55     10.38 o 
   8   4   3      603.33      575.10      9.42 o 
   9   4   3      294.19      273.53      5.36 o 
  10   4   3      248.83      222.47      4.48 o 
  11   4   3      605.78      593.45     10.51 o 
  12   4   3      193.47      187.30      5.90 o 
  13   4   3      224.79      224.40     10.09 o 
  14   4   3      207.65      204.00      9.88 o 
  15   4   3      541.36      531.25     20.61 o 
  16   4   3       55.45       54.11      4.51 o 
  17   4   3       74.73       64.63      5.15 o 
  18   4   3        1.77        1.93      2.79 o 
  19   4   3       93.48       81.81      6.01 o 
  20   4   3        3.11        3.87      3.01 o 
  21   4   3        4.60        8.16      3.22 o 
  22   4   3       12.82       18.25      3.87 o 
   1   5   3       38.50       44.80      1.34 o 
   2   5   3      346.20      344.90      6.06 o 
   3   5   3      419.21      406.22      6.29 o 
   4   5   3      952.85      923.90     12.41 o 
   5   5   3       92.69       65.25      6.13 o 
   6   5   3     1662.84     1732.74     24.59 o 
   7   5   3      483.34      509.60      9.40 o 
   8   5   3      153.86      152.63      4.25 o 
   9   5   3       32.54       36.45      3.05 o 
  10   5   3      153.14      151.61      7.75 o 
  11   5   3      522.69      513.22     11.10 o 
  12   5   3      159.64      173.06      8.91 o 
  13   5   3        6.43        2.29      1.59 o 
  14   5   3      259.22      269.06      9.66 o 
  15   5   3       80.53       86.49      4.72 o 
  16   5   3       56.63       59.06      3.48 o 
  17   5   3       69.03       66.78      5.37 o 
  18   5   3       24.40       30.06      4.29 o 
  19   5   3       20.97       20.40      3.87 o 
  20   5   3       22.00       27.92      4.29 o 
  21   5   3        9.89       12.03      3.44 o 
  22   5   3        2.85        4.94      3.22 o 
   1   6   3      295.81      290.38      5.32 o 
   2   6   3      569.49      530.63      8.22 o 
   3   6   3        1.44        1.06      0.82 o 
   4   6   3      190.17      208.06      3.70 o 
   5   6   3       70.65       64.60      6.23 o 
   6   6   3      740.90      747.72     12.26 o 
   7   6   3      240.94      231.50      5.90 o 
   8   6   3      195.85      197.35      5.07 o 
   9   6   3       35.57       36.47      2.42 o 
  10   6   3      136.61      122.39      3.70 o 
  11   6   3       69.50       59.78      3.33 o 
  12   6   3      123.92      103.77      4.46 o 
  13   6   3       22.39       20.55      2.26 o 
  14   6   3       44.98       41.22      3.11 o 
  15   6   3      118.57      113.38      4.85 o 
  16   6   3       79.69       96.03      4.61 o 
  17   6   3       57.45       61.41      4.40 o 
  18   6   3       89.08       92.86      4.70 o 
  19   6   3        8.64        5.00      2.35 o 
  20   6   3        0.96        0.64      3.22 o 
  21   6   3        8.76       10.52      3.65 o 
   1   7   3      226.18      218.44      4.05 o 
   2   7   3      834.20      748.92     13.72 o 
   3   7   3      211.38      203.36      7.92 o 
   4   7   3      366.68      358.47      7.12 o 
   5   7   3       15.07       18.05      2.28 o 
   6   7   3      330.09      278.74      5.92 o 
   7   7   3      115.78      113.14      3.18 o 
   8   7   3        5.91        3.10      1.35 o 
   9   7   3        1.18        1.50      1.28 o 
  10   7   3       23.49       24.27      2.23 o 
  11   7   3      272.78      243.97      6.33 o 
  12   7   3       39.86       45.89      3.24 o 
  13   7   3        5.36        7.22      2.11 o 
  14   7   3       30.40       24.67      3.87 o 
  15   7   3       26.53       33.76      3.03 o 
  16   7   3       13.37       19.58      3.01 o 
  17   7   3       31.42       36.82      3.34 o 
  18   7   3       24.83       29.19      3.26 o 
  19   7   3        3.01        4.82      4.08 o 
   1   8   3      188.74      191.30      4.56 o 
   2   8   3      290.83      274.58      6.05 o 
   3   8   3      636.78      615.20     10.72 o 
   4   8   3      110.90      119.44      4.01 o 
   5   8   3      124.03       92.27      3.06 o 
   6   8   3      134.45      141.88      3.85 o 
   7   8   3       57.19       61.92      3.01 o 
   8   8   3       90.01       86.17      2.97 o 
   9   8   3       27.56       42.57      2.55 o 
  10   8   3        4.96        6.20      1.51 o 
  11   8   3       64.43       65.82      4.00 o 
  12   8   3       14.65       15.95      2.57 o 
  13   8   3       13.62       11.77      2.50 o 
  14   8   3       25.21       20.89      2.87 o 
  15   8   3       55.23       61.22      4.83 o 
  16   8   3        8.51       11.98      2.72 o 
  17   8   3       39.96       47.47      3.85 o 
  18   8   3       25.09       28.97      3.39 o 
   1   9   3       70.16       75.19      2.76 o 
   2   9   3      202.90      182.05      6.87 o 
   3   9   3       25.94       28.23      2.23 o 
   4   9   3       89.37       96.68      3.64 o 
   5   9   3        2.48        1.20      1.51 o 
   6   9   3       28.75       25.70      2.23 o 
   7   9   3      119.24      134.25      4.56 o 
   8   9   3       66.13       61.98      2.74 o 
   9   9   3        7.33       11.44      1.63 o 
  10   9   3       28.48       33.70      4.66 o 
  11   9   3       44.06       51.44      6.12 o 
  12   9   3       11.03       14.44      2.72 o 
  13   9   3       11.05        9.51      2.72 o 
  14   9   3       13.41        8.68      2.72 o 
  15   9   3       13.27       16.71      3.44 o 
  16   9   3       23.17       28.62      3.57 o 
   1  10   3       98.02      102.12      4.12 o 
   2  10   3       33.66       35.11      2.52 o 
   3  10   3       15.24       13.66      2.06 o 
   4  10   3       55.90       62.85      3.30 o 
   5  10   3       66.13       66.16      3.34 o 
   6  10   3        0.04       -1.57      1.57 o 
   7  10   3        8.64        7.09      2.28 o 
   8  10   3       89.27       82.89      5.82 o 
   9  10   3       36.04       33.91      2.60 o 
  10  10   3        1.20        2.97      2.35 o 
  11  10   3        1.46        0.64      3.44 o 
  12  10   3       39.94       40.58      5.15 o 
  13  10   3       23.92       23.41      4.72 o 
  14  10   3       49.07       57.33      6.01 o 
   1  11   3       24.69       26.10      3.04 o 
   2  11   3        2.59        1.38      1.77 o 
   3  11   3       71.45       85.50      3.84 o 
   4  11   3       99.82      115.41      4.42 o 
   5  11   3       21.76       28.06      2.60 o 
   6  11   3       21.94       21.09      3.60 o 
   7  11   3       14.21       12.70      2.18 o 
   8  11   3       14.86       14.55      2.30 o 
   9  11   3        4.98        4.25      2.65 o 
  10  11   3       32.72       41.90      7.52 o 
  11  11   3        5.00        5.17      3.54 o 
   1  12   3       42.38       42.23      3.72 o 
   2  12   3       10.12        6.66      2.58 o 
   3  12   3        0.17        0.45      2.68 o 
   4  12   3       30.16       29.41      3.41 o 
   5  12   3        1.32       -0.29      2.01 o 
   6  12   3        5.79        0.00      3.87 o 
   0   0   4      489.60      606.19     20.83 o 
   2   0   4      797.12      770.68     26.41 o 
   4   0   4     2774.38     2641.86     91.05 o 
   6   0   4     1743.88     1674.70     57.33 o 
   8   0   4      590.54      722.58     25.98 o 
  10   0   4     1335.66     1237.72     41.66 o 
  14   0   4       24.57       30.49      2.15 o 
  16   0   4      239.38      250.81      9.88 o 
  18   0   4       38.90       39.94      3.22 o 
  20   0   4       49.47       44.23      3.87 o 
  22   0   4        9.36        2.79      2.58 o 
   0   1   4     2799.79     3233.23    109.30 o 
   1   1   4     2676.27     2714.31     52.48 o 
   2   1   4     1402.99     1500.02     37.05 o 
   3   1   4      593.59      706.91     18.14 o 
   4   1   4      895.15      850.90     20.65 o 
   5   1   4       46.78       60.36      2.43 o 
   6   1   4      244.87      259.54      7.14 o 
   7   1   4     1633.80     1658.05     40.46 o 
   8   1   4      607.76      641.18     16.17 o 
   9   1   4      127.97      116.07      4.83 o 
  10   1   4      901.06      856.58     20.57 o 
  11   1   4       72.12       63.22      2.20 o 
  12   1   4       48.76       60.55      3.01 o 
  13   1   4      127.36      112.31      5.15 o 
  14   1   4       17.33       17.69      1.19 o 
  15   1   4      116.99       94.02      3.18 o 
  16   1   4      123.20      133.39      5.26 o 
  17   1   4      203.22      190.53      5.54 o 
  18   1   4        0.12       -0.97      1.83 o 
  19   1   4       10.93       17.27      1.80 o 
  20   1   4       22.55       24.45      2.05 o 
  21   1   4       33.47       33.49      3.87 o 
  22   1   4       13.55       12.65      2.05 o 
  23   1   4       82.21       91.13      4.33 o 
   0   2   4     4766.18     5417.50    129.52 o 
   1   2   4     1499.76     1595.21     27.37 o 
   2   2   4      121.62      140.83      3.59 o 
   3   2   4     3197.48     3189.86     78.20 o 
   4   2   4       20.79       19.62      2.47 o 
   5   2   4      538.56      551.98     14.58 o 
   6   2   4      744.29      738.35     18.60 o 
   7   2   4      495.14      534.87     11.20 o 
   8   2   4      191.15      210.93      7.20 o 
   9   2   4      361.76      381.07      7.89 o 
  10   2   4      103.64       89.51      2.37 o 
  11   2   4      165.78      170.03      6.55 o 
  12   2   4      211.92      178.23      7.52 o 
  13   2   4       52.70       53.25      3.44 o 
  14   2   4      186.76      193.47      8.16 o 
  15   2   4      144.48      128.50      3.91 o 
  16   2   4       55.31       58.90      2.58 o 
  17   2   4      135.41      125.32      5.15 o 
  18   2   4      100.58       94.60      3.70 o 
  19   2   4       22.14       30.63      2.26 o 
  20   2   4       67.27       65.71      3.33 o 
  21   2   4      118.94      131.30      5.00 o 
  22   2   4        2.25        2.38      1.80 o 
  23   2   4      107.79      129.87      6.33 o 
   0   3   4     1586.59     1615.19     39.02 o 
   1   3   4       44.06       70.88      4.72 o 
   2   3   4       84.68       98.40      2.96 o 
   3   3   4     1792.18     1927.97     29.82 o 
   4   3   4      273.25      308.40      8.35 o 
   5   3   4     1949.83     1996.97     31.07 o 
   6   3   4     1348.15     1327.86     20.72 o 
   7   3   4      230.35      260.09      4.92 o 
   8   3   4      477.09      492.93     10.32 o 
   9   3   4       61.98       77.62      2.11 o 
  10   3   4      272.62      257.54      7.36 o 
  11   3   4      145.97      134.85      6.23 o 
  12   3   4      284.95      260.25      8.05 o 
  13   3   4      622.10      644.14     13.46 o 
  14   3   4        8.87        6.27      1.10 o 
  15   3   4      246.14      235.60      6.72 o 
  16   3   4       47.10       42.08      2.37 o 
  17   3   4       59.28       64.78      3.87 o 
  18   3   4        6.30        4.51      2.58 o 
  19   3   4        0.83       -0.64      2.36 o 
  20   3   4       25.83       35.65      4.08 o 
  21   3   4       36.74       38.87      4.29 o 
  22   3   4       22.85       22.76      4.08 o 
  23   3   4       35.28       50.68      5.37 o 
   0   4   4      170.51      203.99      4.87 o 
   1   4   4       56.20       55.98      1.46 o 
   2   4   4      164.26      190.34      3.19 o 
   3   4   4      376.30      323.94      5.12 o 
   4   4   4        7.87        6.93      0.62 o 
   5   4   4      110.58      136.52      2.50 o 
   6   4   4      794.14      844.72     12.41 o 
   7   4   4      533.44      516.14      7.85 o 
   8   4   4      555.35      554.92      8.90 o 
   9   4   4       36.12       31.38      1.68 o 
  10   4   4       62.64       68.55      1.95 o 
  11   4   4      283.96      303.70     11.91 o 
  12   4   4       87.67       91.23      3.61 o 
  13   4   4       88.71       88.68      5.15 o 
  14   4   4       22.11       16.96      3.01 o 
  15   4   4        5.96        4.08      2.15 o 
  16   4   4        5.48        3.87      2.58 o 
  17   4   4       96.40       81.60      5.80 o 
  18   4   4        4.91        5.37      2.58 o 
  19   4   4      138.41      112.95      7.09 o 
  20   4   4        0.52       -0.64      2.58 o 
  21   4   4        0.56        3.22      3.01 o 
  22   4   4        8.95       11.38      3.44 o 
   0   5   4      149.93      141.33      3.83 o 
   1   5   4        6.74       11.18      2.53 o 
   2   5   4     1231.73     1212.25     17.48 o 
   3   5   4      435.44      441.11      6.84 o 
   4   5   4      159.80      157.77      2.89 o 
   5   5   4       89.75       87.64      2.24 o 
   6   5   4       13.15       14.41      1.05 o 
   7   5   4      234.60      223.45      4.79 o 
   8   5   4       36.52       34.48      1.80 o 
   9   5   4       17.41       16.62      1.90 o 
  10   5   4       27.57       29.66      1.73 o 
  11   5   4      950.05      949.76     19.70 o 
  12   5   4      113.72      103.44     10.29 o 
  13   5   4      117.73      110.50      8.70 o 
  14   5   4        1.59        3.01      2.36 o 
  15   5   4       69.98       59.91      4.94 o 
  16   5   4       64.37       46.60      4.72 o 
  17   5   4       62.68       66.14      5.15 o 
  18   5   4       12.38       14.82      3.65 o 
  19   5   4       47.69       49.60      4.94 o 
  20   5   4       16.37       16.32      3.65 o 
  21   5   4       32.66       36.93      4.94 o 
   0   6   4      498.63      534.90     14.12 o 
   1   6   4       43.00       40.71      1.99 o 
   2   6   4      600.54      589.64      9.09 o 
   3   6   4      414.26      405.86      7.19 o 
   4   6   4      224.48      255.61      4.40 o 
   5   6   4        6.39        7.56      0.97 o 
   6   6   4      536.58      444.05     16.52 o 
   7   6   4      340.64      352.38      6.99 o 
   8   6   4      351.25      346.73      8.13 o 
   9   6   4      112.86      116.13      5.81 o 
  10   6   4      319.79      306.38      7.39 o 
  11   6   4      151.70      149.43      4.36 o 
  12   6   4       10.00       15.05      3.89 o 
  13   6   4       50.34       47.80      3.03 o 
  14   6   4       25.01       36.00      3.65 o 
  15   6   4       19.30       28.05      3.87 o 
  16   6   4       30.87       35.41      2.87 o 
  17   6   4       71.07       73.22      6.01 o 
  18   6   4        9.99       15.68      3.65 o 
  19   6   4        0.86       -1.50      3.01 o 
  20   6   4       27.30       30.28      4.72 o 
   0   7   4      189.67      235.33      6.15 o 
   1   7   4      533.00      503.60      8.70 o 
   2   7   4      933.80      903.36     13.58 o 
   3   7   4       92.41       90.57      2.57 o 
   4   7   4       67.92       71.13      2.18 o 
   5   7   4       18.75       30.65      2.31 o 
   6   7   4       34.45       29.32      1.66 o 
   7   7   4       69.13       64.51      2.88 o 
   8   7   4      177.96      173.51      5.03 o 
   9   7   4      159.68      137.62      4.28 o 
  10   7   4       59.60       51.69      2.63 o 
  11   7   4       15.14       12.20      1.63 o 
  12   7   4        3.11        5.95      1.96 o 
  13   7   4       23.25       25.95      2.58 o 
  14   7   4       15.95       19.98      2.57 o 
  15   7   4       17.04       17.17      2.65 o 
  16   7   4       49.70       51.91      3.79 o 
  17   7   4       11.62       14.49      2.65 o 
  18   7   4        0.98        3.40      4.19 o 
  19   7   4        3.31        7.98      2.57 o 
   0   8   4      278.28      255.94      7.97 o 
   1   8   4      107.76      111.05      2.93 o 
   2   8   4       47.37       48.81      2.00 o 
   3   8   4      145.54      130.23      3.18 o 
   4   8   4       13.85       10.82      1.97 o 
   5   8   4       39.52       38.63      2.12 o 
   6   8   4       43.11       38.13      2.43 o 
   7   8   4      142.66      152.77      4.82 o 
   8   8   4       51.88       41.28      2.59 o 
   9   8   4        1.20        1.15      1.49 o 
  10   8   4       56.45       44.24      2.68 o 
  11   8   4      104.61      122.36      4.19 o 
  12   8   4        1.85       -0.73      2.05 o 
  13   8   4        0.09        3.36      2.11 o 
  14   8   4       64.25       57.05      4.00 o 
  15   8   4        4.46        7.00      2.50 o 
  16   8   4       29.64       31.43      4.19 o 
  17   8   4        2.86        7.13      2.65 o 
  18   8   4       13.56       13.31      4.08 o 
   0   9   4      138.95      143.99     13.53 o 
   1   9   4      123.94      120.65      4.06 o 
   2   9   4       52.58       49.61      2.39 o 
   3   9   4       12.97       15.21      1.58 o 
   4   9   4        3.29        0.47      1.44 o 
   5   9   4       31.23       19.85      2.02 o 
   6   9   4       71.40       82.07      3.07 o 
   7   9   4       26.39       27.87      2.54 o 
   8   9   4       15.94       12.80      2.04 o 
   9   9   4       12.63       11.82      1.98 o 
  10   9   4       69.60       56.28      3.11 o 
  11   9   4       19.67       22.75      2.81 o 
  12   9   4        7.96        9.12      3.22 o 
  13   9   4       31.15       34.21      3.39 o 
  14   9   4       10.01       10.35      6.01 o 
  15   9   4        7.47        2.15      2.58 o 
  16   9   4       30.98       38.42      3.80 o 
   0  10   4      135.32      164.65     12.03 o 
   1  10   4       20.67       27.35      2.04 o 
   2  10   4       20.46       15.35      2.41 o 
   3  10   4        6.06        6.23      1.86 o 
   4  10   4       13.45       10.65      2.31 o 
   5  10   4       50.24       45.98      2.85 o 
   6  10   4       29.02       34.85      2.64 o 
   7  10   4       27.41       30.07      2.60 o 
   8  10   4        0.90       -1.69      1.69 o 
   9  10   4        0.30       -1.48      1.64 o 
  10  10   4       51.81       43.97      4.62 o 
  11  10   4       38.72       36.93      5.15 o 
  12  10   4       27.96       31.14      4.72 o 
  13  10   4       56.52       58.62      6.01 o 
   0  11   4       53.40       60.77      5.80 o 
   1  11   4        0.12        0.80      1.81 o 
   2  11   4       34.45       31.44      2.64 o 
   3  11   4        7.03        6.25      2.05 o 
   4  11   4       35.44       36.39      2.81 o 
   5  11   4       74.48       62.35      3.51 o 
   6  11   4        0.51       -1.68      1.82 o 
   7  11   4        4.83        3.55      1.91 o 
   8  11   4       13.90       22.29      2.51 o 
   9  11   4        5.19        5.70      2.13 o 
  10  11   4       43.73       49.69      4.10 o 
   0  12   4       31.04       37.58      5.15 o 
   1  12   4       36.20       30.71      3.49 o 
   2  12   4        6.52        4.35      4.08 o 
   3  12   4       13.27        8.61      2.65 o 
   4  12   4       19.74       25.58      2.77 o 
   2   0   5      960.62      885.99     30.92 o 
   4   0   5     1177.62     1151.40     40.16 o 
   6   0   5     3435.85     3622.97    123.90 o 
   8   0   5     1242.25     1180.82     41.01 o 
  10   0   5      182.73      204.00      8.37 o 
  12   0   5      706.48      738.90     25.55 o 
  16   0   5       30.31       36.93      2.58 o 
  18   0   5      385.95      345.72     13.31 o 
  20   0   5       19.80       20.18      2.79 o 
  22   0   5       85.96      106.51      6.23 o 
   1   1   5      135.57      128.42      2.97 o 
   2   1   5      723.33      828.77     20.65 o 
   3   1   5      424.54      486.94     12.45 o 
   4   1   5       33.93       35.69      4.08 o 
   5   1   5      397.14      349.67      9.49 o 
   6   1   5      424.86      399.59     15.68 o 
   7   1   5      520.71      585.12     15.11 o 
   8   1   5       34.33       22.89      1.67 o 
   9   1   5      315.56      296.51      8.05 o 
  10   1   5      176.74      166.63      7.41 o 
  11   1   5      328.92      268.28      7.21 o 
  12   1   5      447.18      452.15     11.24 o 
  13   1   5       13.26       15.25      1.50 o 
  14   1   5       82.60       71.72      3.65 o 
  15   1   5       10.96       10.95      1.72 o 
  16   1   5       19.47       17.90      1.83 o 
  17   1   5       13.05       12.96      1.34 o 
  18   1   5       36.14       35.17      2.26 o 
  19   1   5       17.40       16.72      1.65 o 
  20   1   5       34.83       37.88      2.79 o 
  21   1   5       65.55       53.79      3.03 o 
  22   1   5       17.59       23.91      3.65 o 
  23   1   5       38.39       45.62      3.03 o 
   1   2   5     1185.37     1432.28     24.90 o 
   2   2   5      128.08      128.99      3.17 o 
   3   2   5      333.91      405.69      9.12 o 
   4   2   5     1603.88     1634.58     39.63 o 
   5   2   5     2184.77     2329.21     56.18 o 
   6   2   5      206.96      216.09      6.38 o 
   7   2   5      386.05      397.50     10.86 o 
   8   2   5      459.06      473.07     13.42 o 
   9   2   5      401.27      346.36      7.64 o 
  10   2   5      101.73      106.59      8.22 o 
  11   2   5        9.28       13.43      1.06 o 
  12   2   5       68.18       50.64      2.35 o 
  13   2   5       49.47       56.69      3.65 o 
  14   2   5        4.12        4.08      1.72 o 
  15   2   5        0.71        1.07      1.72 o 
  16   2   5       32.97       39.74      2.15 o 
  17   2   5       44.96       45.78      2.22 o 
  18   2   5       59.39       52.20      2.53 o 
  19   2   5       35.29       32.65      2.68 o 
  20   2   5       10.14       15.20      1.86 o 
  21   2   5       32.09       36.18      2.63 o 
  22   2   5       27.47       29.03      2.57 o 
  23   2   5       11.12       16.65      2.26 o 
   1   3   5      181.25      174.32      3.60 o 
   2   3   5     1225.76     1283.34     22.20 o 
   3   3   5      231.75      270.03      5.15 o 
   4   3   5       98.95      139.06      3.60 o 
   5   3   5      151.96      184.07      3.33 o 
   6   3   5      250.45      252.96      5.13 o 
   7   3   5       89.09       99.95      3.02 o 
   8   3   5      757.22      735.08     15.41 o 
   9   3   5      311.88      296.02     13.10 o 
  10   3   5        3.58        4.14      0.98 o 
  11   3   5        6.48        6.79      1.93 o 
  12   3   5      195.37      181.15      5.46 o 
  13   3   5        8.91       13.74      2.36 o 
  14   3   5      169.51      153.10      7.30 o 
  15   3   5      142.78      116.81      6.01 o 
  16   3   5      175.10      164.53      5.16 o 
  17   3   5       85.12       83.88      3.25 o 
  18   3   5       55.78       60.73      2.84 o 
  19   3   5        5.66        3.78      1.43 o 
  20   3   5       16.40       22.33      3.44 o 
  21   3   5       14.48       14.60      3.44 o 
  22   3   5       53.68       59.91      5.37 o 
   1   4   5      437.50      402.02      6.21 o 
   2   4   5      297.58      301.55      5.63 o 
   3   4   5      191.24      230.08      4.30 o 
   4   4   5      496.24      527.13      7.95 o 
   5   4   5       81.77       79.10      1.83 o 
   6   4   5      376.44      400.93      6.93 o 
   7   4   5      161.16      144.12      5.19 o 
   8   4   5      393.30      385.86      6.62 o 
   9   4   5      325.91      298.28      5.19 o 
  10   4   5       50.06       59.24      2.21 o 
  11   4   5      684.03      692.60     14.62 o 
  12   4   5       25.82       38.01      4.15 o 
  13   4   5       45.86       41.66      3.87 o 
  14   4   5      281.87      293.11     12.45 o 
  15   4   5       55.99       63.35      4.51 o 
  16   4   5       45.39       44.88      4.29 o 
  17   4   5       18.28       14.60      3.01 o 
  18   4   5       22.27       21.69      3.44 o 
  19   4   5       10.54       13.53      3.22 o 
  20   4   5       24.03       32.64      3.87 o 
  21   4   5        8.02        6.66      3.22 o 
  22   4   5       11.95       16.32      3.87 o 
   1   5   5        0.22        1.49      0.75 o 
   2   5   5      109.83      111.96      4.41 o 
   3   5   5       86.11       95.84      3.60 o 
   4   5   5      170.99      161.93      3.41 o 
   5   5   5       34.41       31.27      1.97 o 
   6   5   5      478.86      497.49      8.52 o 
   7   5   5      207.59      202.97      4.47 o 
   8   5   5      118.32      121.80      3.67 o 
   9   5   5      305.86      329.86      7.51 o 
  10   5   5      118.85      110.72      3.46 o 
  11   5   5        8.93       14.44      1.42 o 
  12   5   5       16.65       20.32      2.05 o 
  13   5   5      121.62      127.98      7.09 o 
  14   5   5       51.52       54.97      4.72 o 
  15   5   5       84.43       76.66      5.58 o 
  16   5   5       77.44       68.71      5.15 o 
  17   5   5       25.43       21.26      3.65 o 
  18   5   5       29.05       27.70      3.87 o 
  19   5   5       38.51       42.09      4.72 o 
  20   5   5       12.52        7.95      3.22 o 
  21   5   5        1.12        0.00      3.01 o 
   1   6   5       35.73       30.63      1.53 o 
   2   6   5      442.07      365.97      6.02 o 
   3   6   5       17.54       26.24      1.29 o 
   4   6   5      590.07      593.54      9.10 o 
   5   6   5        5.32        3.81      1.11 o 
   6   6   5      274.81      281.56      5.90 o 
   7   6   5      149.97      141.98      3.56 o 
   8   6   5       50.18       71.60      2.39 o 
   9   6   5      336.98      360.98      8.46 o 
  10   6   5        6.63        9.26      1.44 o 
  11   6   5       17.03       14.46      1.59 o 
  12   6   5        4.86        4.78      1.35 o 
  13   6   5       10.76       12.52      2.01 o 
  14   6   5       35.67       37.08      2.96 o 
  15   6   5       30.96       29.85      3.87 o 
  16   6   5       15.28       13.74      3.44 o 
  17   6   5       17.47       25.34      4.08 o 
  18   6   5       47.64       51.32      5.15 o 
  19   6   5        7.81       10.95      3.44 o 
  20   6   5       49.43       63.78      5.80 o 
   1   7   5        7.30       15.19      1.15 o 
   2   7   5      195.57      191.24      4.15 o 
   3   7   5       86.55       83.96      2.44 o 
   4   7   5      354.68      397.44      7.08 o 
   5   7   5      165.23      146.86      3.81 o 
   6   7   5      179.03      171.53      4.25 o 
   7   7   5       94.97       81.36      3.25 o 
   8   7   5        7.24        5.08      1.51 o 
   9   7   5       32.04       35.82      2.26 o 
  10   7   5       21.51       22.17      1.98 o 
  11   7   5      123.38      105.60      6.47 o 
  12   7   5       27.57       36.19      2.31 o 
  13   7   5       14.26       16.30      2.42 o 
  14   7   5        3.80        2.22      2.04 o 
  15   7   5       61.96       68.49      4.00 o 
  16   7   5       24.13       31.32      3.03 o 
  17   7   5        3.92        4.72      2.28 o 
  18   7   5       23.38       29.99      3.26 o 
   1   8   5       34.41       28.39      2.13 o 
   2   8   5       26.49       30.94      1.66 o 
   3   8   5       18.40       19.85      2.03 o 
   4   8   5      198.07      193.15      4.16 o 
   5   8   5        7.48        2.89      1.13 o 
   6   8   5       32.57       34.38      2.38 o 
   7   8   5       13.18       10.06      2.62 o 
   8   8   5       13.33       11.53      1.81 o 
   9   8   5       10.62       23.43      2.16 o 
  10   8   5       30.55       27.86      2.44 o 
  11   8   5       46.47       48.71      2.88 o 
  12   8   5       26.52       23.84      2.81 o 
  13   8   5       28.38       29.52      3.11 o 
  14   8   5        7.08        5.15      2.28 o 
  15   8   5       22.36       26.42      3.11 o 
  16   8   5        5.06        5.97      2.50 o 
  17   8   5        0.48       -0.87      2.35 o 
   1   9   5       31.94       37.93      2.15 o 
   2   9   5        4.48        4.22      1.39 o 
   3   9   5       73.54       72.40      2.84 o 
   4   9   5       39.66       33.74      2.06 o 
   5   9   5       61.35       70.87      4.71 o 
   6   9   5        4.30        4.51      1.64 o 
   7   9   5       49.79       47.25      2.91 o 
   8   9   5      294.12      336.39      9.79 o 
   9   9   5       45.98       45.87      2.94 o 
  10   9   5       15.47       19.80      2.29 o 
  11   9   5        7.00        8.99      1.95 o 
  12   9   5        8.31        5.37      2.42 o 
  13   9   5       10.39       14.60      3.01 o 
  14   9   5        1.94        6.43      2.57 o 
  15   9   5       45.62       64.63      4.55 o 
   1  10   5       37.85       31.27      2.17 o 
   2  10   5       12.00       15.73      1.79 o 
   3  10   5        1.76        0.67      1.68 o 
   4  10   5        4.82        3.82      1.77 o 
   5  10   5       43.23       41.19      3.91 o 
   6  10   5       16.26       13.42      2.06 o 
   7  10   5       16.06       15.69      2.15 o 
   8  10   5      174.57      181.29      6.91 o 
   9  10   5       23.21       25.93      8.59 o 
  10  10   5        5.10        7.50      2.50 o 
  11  10   5       16.87       12.67      3.87 o 
  12  10   5        2.06        1.11      2.65 o 
   1  11   5       24.85       27.09      2.56 o 
   2  11   5        6.33        8.97      2.06 o 
   3  11   5       16.13       18.12      2.55 o 
   4  11   5       19.69       25.20      2.56 o 
   5  11   5       22.94       19.14      2.47 o 
   6  11   5       20.61       20.98      3.78 o 
   7  11   5       11.41       13.11      2.26 o 
   8  11   5       47.87       60.45      3.72 o 
   9  11   5        6.55        5.20      2.50 o 
   0   0   6     1826.90     1761.45     59.91 o 
   2   0   6       51.42       42.30      2.79 o 
   4   0   6      137.64      128.84      6.01 o 
   6   0   6      342.58      301.70     11.60 o 
   8   0   6     1242.91     1155.26     39.51 o 
  10   0   6      197.20      179.30      7.73 o 
  16   0   6       23.47       17.61      1.72 o 
  18   0   6       22.38       27.06      2.58 o 
  20   0   6      218.55      234.92      9.66 o 
  22   0   6       88.06       90.83      5.37 o 
   0   1   6     2369.09     2571.16     61.65 o 
   1   1   6     2417.55     2747.79     57.97 o 
   2   1   6     2563.71     2660.41     64.08 o 
   3   1   6      530.63      535.76     13.67 o 
   4   1   6        7.29        6.65      1.13 o 
   5   1   6       21.93       34.28      2.15 o 
   6   1   6      238.13      253.37      7.36 o 
   7   1   6      148.93      116.61      4.10 o 
   8   1   6      747.06      715.29     18.07 o 
   9   1   6      269.43      273.06      7.82 o 
  10   1   6       17.98       23.25      3.97 o 
  11   1   6        1.80        0.96      1.13 o 
  12   1   6       97.23       98.43      3.48 o 
  13   1   6      164.12      144.47      6.76 o 
  14   1   6       48.40       43.38      2.79 o 
  15   1   6       25.10       20.40      2.15 o 
  16   1   6       22.54       21.04      2.15 o 
  17   1   6      130.47      110.96      3.55 o 
  18   1   6       12.17       11.59      1.34 o 
  19   1   6        0.98        4.27      1.34 o 
  20   1   6       45.86       49.43      2.63 o 
  21   1   6       21.85       23.93      2.11 o 
  22   1   6        1.18        1.42      1.59 o 
   0   2   6      726.31      877.90     21.56 o 
   1   2   6      405.20      472.59      9.91 o 
   2   2   6      283.17      297.14      6.44 o 
   3   2   6     1329.37     1518.34     30.08 o 
   4   2   6      538.14      482.59     12.75 o 
   5   2   6       42.55       50.03      2.58 o 
   6   2   6      225.96      268.25      7.74 o 
   7   2   6      162.62      163.98      6.33 o 
   8   2   6       55.46       56.48      2.88 o 
   9   2   6      479.26      492.21     13.06 o 
  10   2   6       48.89       56.54      2.81 o 
  11   2   6      130.67      126.37     10.09 o 
  12   2   6      260.44      236.68      6.91 o 
  13   2   6      268.46      278.29     11.17 o 
  14   2   6      222.90      205.07      8.59 o 
  15   2   6       24.17       21.04      2.58 o 
  16   2   6       15.43       22.55      2.58 o 
  17   2   6       45.62       39.30      3.44 o 
  18   2   6       49.53       37.91      2.25 o 
  19   2   6       12.05        9.84      1.43 o 
  20   2   6        8.07       11.34      1.75 o 
  21   2   6       77.97       95.68      3.91 o 
  22   2   6        8.95        9.40      1.86 o 
   0   3   6       84.03       65.07      2.79 o 
   1   3   6      182.27      197.76      3.54 o 
   2   3   6        0.90        0.06      0.58 o 
   3   3   6      413.60      383.39      7.41 o 
   4   3   6      680.97      627.84     13.82 o 
   5   3   6      839.71      788.91     13.93 o 
   6   3   6      134.33      135.81     11.11 o 
   7   3   6       29.89       37.55      1.94 o 
   8   3   6      192.40      178.93      4.63 o 
   9   3   6      166.37      194.87      4.94 o 
  10   3   6       26.52       28.51      1.73 o 
  11   3   6       50.88       47.21      2.13 o 
  12   3   6      273.45      266.67      7.67 o 
  13   3   6       94.26      107.94      4.51 o 
  14   3   6       91.41      105.00      5.58 o 
  15   3   6       11.21        4.94      2.15 o 
  16   3   6       55.73       50.68      4.08 o 
  17   3   6        2.09        3.65      2.36 o 
  18   3   6       49.66       48.53      2.46 o 
  19   3   6       15.06       15.98      1.72 o 
  20   3   6       17.55       25.12      3.44 o 
  21   3   6       24.50       28.99      3.87 o 
  22   3   6        6.44        5.37      3.01 o 
   0   4   6      683.52      810.45     20.34 o 
   1   4   6      228.60      236.06      4.69 o 
   2   4   6      117.38      117.28      3.04 o 
   3   4   6       55.36       51.27      1.85 o 
   4   4   6      134.66      151.74      3.10 o 
   5   4   6      303.37      302.08      6.39 o 
   6   4   6       19.51       25.23      1.21 o 
   7   4   6      265.74      269.50      4.80 o 
   8   4   6       80.33       78.83      1.98 o 
   9   4   6      671.56      670.17     12.28 o 
  10   4   6       10.84       15.25      1.03 o 
  11   4   6       47.83       47.26      1.90 o 
  12   4   6       56.64       72.74      5.37 o 
  13   4   6      486.79      449.60     24.05 o 
  14   4   6       23.37       19.11      3.01 o 
  15   4   6       51.20       46.81      4.29 o 
  16   4   6       39.73       41.87      4.08 o 
  17   4   6        1.53       -0.86      2.15 o 
  18   4   6       60.99       57.33      4.94 o 
  19   4   6       15.74       12.67      3.22 o 
  20   4   6       41.13       48.96      4.94 o 
  21   4   6       11.20       13.53      3.44 o 
   0   5   6     1600.32     1586.36     32.38 o 
   1   5   6      172.77      171.12      3.63 o 
   2   5   6        6.95        6.26      0.83 o 
   3   5   6      512.87      499.14      9.52 o 
   4   5   6       17.10       21.77      1.28 o 
   5   5   6      437.13      438.13      7.69 o 
   6   5   6      237.42      245.28      4.75 o 
   7   5   6      154.93      145.68      3.62 o 
   8   5   6      280.91      310.73      6.38 o 
   9   5   6      123.20      105.72      6.05 o 
  10   5   6      208.13      245.35      6.06 o 
  11   5   6        3.92        5.05      1.67 o 
  12   5   6       25.50       27.24      2.50 o 
  13   5   6      133.10      140.09      9.34 o 
  14   5   6       62.07       52.82      4.72 o 
  15   5   6       29.51       32.00      3.87 o 
  16   5   6       15.15        8.16      2.79 o 
  17   5   6        1.31        0.86      2.58 o 
  18   5   6       13.75       14.60      3.22 o 
  19   5   6       16.05       14.39      3.44 o 
  20   5   6       27.39       16.10      3.65 o 
   0   6   6     1251.11     1297.74     26.63 o 
   1   6   6       85.20       87.29      2.29 o 
   2   6   6      872.12      772.83     12.67 o 
   3   6   6       98.55      109.95      2.55 o 
   4   6   6      109.09      136.17      3.24 o 
   5   6   6      120.30      113.71      3.18 o 
   6   6   6       97.91       85.00      2.75 o 
   7   6   6       26.89       36.17      1.90 o 
   8   6   6       59.47       51.40      2.13 o 
   9   6   6       23.00       22.49      2.67 o 
  10   6   6       69.01       76.17      3.08 o 
  11   6   6      140.12      123.33      3.95 o 
  12   6   6        0.20       -1.23      1.23 o 
  13   6   6       24.66       29.18      2.65 o 
  14   6   6       14.88       11.17      3.22 o 
  15   6   6       35.60       28.99      4.08 o 
  16   6   6       81.23       83.75      6.44 o 
  17   6   6       15.63       18.04      3.87 o 
  18   6   6       18.01       23.62      3.87 o 
  19   6   6        5.72       14.39      3.87 o 
   0   7   6       95.74      123.22      3.94 o 
   1   7   6       71.82       60.42      2.08 o 
   2   7   6      146.28      128.25      2.91 o 
   3   7   6       71.07       77.11      2.37 o 
   4   7   6       35.16       41.17      2.37 o 
   5   7   6       45.15       43.25      2.14 o 
   6   7   6      140.03      113.34      3.35 o 
   7   7   6      173.71      177.85      4.39 o 
   8   7   6       47.33       52.75      2.80 o 
   9   7   6        5.68        7.66      1.63 o 
  10   7   6       97.78      105.35      6.51 o 
  11   7   6       43.90       48.24      2.80 o 
  12   7   6       56.94       60.79      3.05 o 
  13   7   6        8.12       10.37      2.26 o 
  14   7   6        9.99        8.19      2.58 o 
  15   7   6        4.32        4.85      2.11 o 
  16   7   6       66.05       79.33      7.84 o 
  17   7   6        6.07        5.15      3.22 o 
  18   7   6       11.47       17.18      4.08 o 
   0   8   6       71.41       80.74      4.83 o 
   1   8   6       51.69       54.48      2.16 o 
   2   8   6       93.27       77.43      2.53 o 
   3   8   6       84.67      105.40      2.94 o 
   4   8   6       70.91       74.58      2.44 o 
   5   8   6       28.59       26.12      1.89 o 
   6   8   6       53.63       65.67      2.67 o 
   7   8   6       10.84       11.43      1.83 o 
   8   8   6       44.99       36.80      2.54 o 
   9   8   6       30.30       38.27      2.62 o 
  10   8   6       29.49       28.11      2.53 o 
  11   8   6      108.29      114.81      4.20 o 
  12   8   6       32.57       36.07      3.19 o 
  13   8   6       12.01       22.12      2.78 o 
  14   8   6        3.87        3.21      2.26 o 
  15   8   6       16.73       13.24      2.63 o 
  16   8   6       27.91       31.94      3.34 o 
   0   9   6       93.78      108.78      4.93 o 
   1   9   6        8.56       14.05      1.64 o 
   2   9   6        9.64        7.38      1.50 o 
   3   9   6       11.03       15.46      1.74 o 
   4   9   6       41.15       40.47      2.70 o 
   5   9   6        0.22        2.72      1.48 o 
   6   9   6       35.38       27.03      2.46 o 
   7   9   6       24.38       34.11      2.64 o 
   8   9   6        7.65        2.98      1.73 o 
   9   9   6        2.94        5.60      1.76 o 
  10   9   6       82.77       71.99      3.54 o 
  11   9   6       16.30       16.28      2.18 o 
  12   9   6        2.13        0.46      2.35 o 
  13   9   6        6.98        7.19      2.58 o 
  14   9   6       28.95       27.88      3.26 o 
   0  10   6       11.12        8.31      2.35 o 
   1  10   6       11.86        9.97      1.89 o 
   2  10   6       48.16       47.47      2.88 o 
   3  10   6       25.73       34.34      2.25 o 
   4  10   6       35.50       47.09      2.93 o 
   5  10   6       49.67       51.54      3.09 o 
   6  10   6       79.74       80.92      3.72 o 
   7  10   6        1.20        0.32      2.13 o 
   8  10   6       20.23       18.68      3.22 o 
   9  10   6        2.80        0.79      2.20 o 
  10  10   6       21.01       17.49      2.81 o 
  11  10   6       20.52       19.82      2.58 o 
   0  11   6        1.32        3.20      2.68 o 
   1  11   6        1.10       -0.02      2.02 o 
   2  11   6        8.23       10.77      2.18 o 
   3  11   6        2.22        1.94      1.86 o 
   4  11   6        3.62        1.39      1.85 o 
   5  11   6        5.41        4.67      2.01 o 
   6  11   6        8.57        6.55      2.50 o 
   7  11   6       28.32       30.95      2.81 o 
   2   0   7      581.70      567.54     20.61 o 
   4   0   7     1400.95     1517.95     52.82 o 
   6   0   7      313.76      346.15     13.74 o 
   8   0   7      232.00      216.45      9.66 o 
  10   0   7       56.67       55.62      4.29 o 
  12   0   7      174.20      157.83      7.52 o 
  16   0   7       75.41       79.67      3.65 o 
  18   0   7       23.37       31.78      2.58 o 
  20   0   7       41.28       34.36      3.22 o 
  22   0   7       34.35       47.89      4.08 o 
   1   1   7      440.66      551.31      9.79 o 
   2   1   7       69.13       55.48      1.90 o 
   3   1   7      190.69      209.16      6.15 o 
   4   1   7      869.77      828.03     21.11 o 
   5   1   7      582.77      539.41     14.42 o 
   6   1   7       31.53       38.45      2.58 o 
   7   1   7        7.50        3.22      1.37 o 
   8   1   7      436.98      451.15     12.15 o 
   9   1   7      250.70      263.09      7.82 o 
  10   1   7      175.02      159.33      6.12 o 
  11   1   7      415.10      363.34     10.02 o 
  12   1   7        6.01       11.87      2.36 o 
  13   1   7       30.51       29.85      3.01 o 
  14   1   7       92.83       89.33      4.29 o 
  15   1   7       72.20       68.93      3.65 o 
  16   1   7      200.30      202.49      8.16 o 
  17   1   7       40.98       36.08      3.01 o 
  18   1   7       10.91       10.52      2.15 o 
  19   1   7       40.05       40.10      2.22 o 
  20   1   7       10.86       10.94      1.55 o 
  21   1   7       67.43       60.41      2.93 o 
   1   2   7      104.63      129.27      2.77 o 
   2   2   7        3.06        5.25      0.85 o 
   3   2   7      109.38       99.34      5.04 o 
   4   2   7      510.77      540.11     13.51 o 
   5   2   7      489.47      466.65     12.99 o 
   6   2   7       63.89       50.79      2.65 o 
   7   2   7      162.27      165.96      5.54 o 
   8   2   7      537.19      465.66     12.75 o 
   9   2   7     1286.22     1247.25     31.05 o 
  10   2   7       70.85       62.74      3.26 o 
  11   2   7      227.77      220.01      8.80 o 
  12   2   7      136.23      128.54      4.46 o 
  13   2   7      120.82      109.60      4.09 o 
  14   2   7      124.90      101.57      5.15 o 
  15   2   7       71.40       68.07      4.08 o 
  16   2   7       90.04       82.03      4.94 o 
  17   2   7       62.09       53.04      4.08 o 
  18   2   7       39.74       36.08      3.44 o 
  19   2   7       22.66       26.63      3.22 o 
  20   2   7        1.75        5.33      1.39 o 
  21   2   7        8.12       10.31      1.59 o 
   1   3   7      571.89      552.27      9.95 o 
   2   3   7      245.29      247.56      7.79 o 
   3   3   7      217.78      250.25      5.07 o 
   4   3   7      137.23      119.06      2.83 o 
   5   3   7      117.26      138.77      3.72 o 
   6   3   7      332.31      347.88     10.02 o 
   7   3   7       73.02       73.22      3.34 o 
   8   3   7      656.08      612.41     16.17 o 
   9   3   7     1035.02     1067.46     21.74 o 
  10   3   7       63.45       61.79      2.57 o 
  11   3   7      209.67      247.96      6.03 o 
  12   3   7       53.43       49.88      5.58 o 
  13   3   7       10.46       12.38      1.80 o 
  14   3   7        4.54        2.58      1.93 o 
  15   3   7       67.58       46.17      3.87 o 
  16   3   7       22.45       18.04      2.79 o 
  17   3   7       72.25       80.95      5.15 o 
  18   3   7       53.39       51.97      4.29 o 
  19   3   7        0.17       -0.43      2.36 o 
  20   3   7        0.38        1.36      1.30 o 
  21   3   7        3.05        6.01      3.01 o 
   1   4   7      319.76      285.35      5.66 o 
   2   4   7       22.75       38.01      1.94 o 
   3   4   7      154.65      170.59      6.25 o 
   4   4   7      267.32      329.11      6.88 o 
   5   4   7      142.66      137.09      3.42 o 
   6   4   7       37.92       42.00      1.81 o 
   7   4   7      120.32      135.85      3.36 o 
   8   4   7      346.24      306.92      7.48 o 
   9   4   7      164.34      169.93      4.74 o 
  10   4   7        3.36        2.09      1.25 o 
  11   4   7      186.78      163.97     12.22 o 
  12   4   7       21.19       23.74      2.28 o 
  13   4   7      189.13      177.25     12.99 o 
  14   4   7       37.67       30.92      3.44 o 
  15   4   7       18.49       15.46      3.01 o 
  16   4   7       66.79       68.29      4.94 o 
  17   4   7        4.95        9.88      2.79 o 
  18   4   7        3.49        3.22      2.79 o 
  19   4   7       38.54       37.58      4.29 o 
  20   4   7       18.20       19.97      3.65 o 
   1   5   7      157.78      144.97      2.93 o 
   2   5   7      212.95      214.64      3.90 o 
   3   5   7       98.64       92.17      3.29 o 
   4   5   7      243.29      196.44      4.48 o 
   5   5   7      201.40      223.90      4.52 o 
   6   5   7      179.37      157.29      4.56 o 
   7   5   7      500.37      476.50      9.25 o 
   8   5   7      113.18       96.80      2.85 o 
   9   5   7       23.19       27.85      1.63 o 
  10   5   7       78.82       55.15      2.52 o 
  11   5   7       40.17       51.86      3.26 o 
  12   5   7       19.79       25.06      2.50 o 
  13   5   7        8.43       11.36      2.13 o 
  14   5   7       60.02       48.10      4.72 o 
  15   5   7       11.13       14.17      3.22 o 
  16   5   7       36.93       42.52      4.51 o 
  17   5   7       13.07       19.11      3.44 o 
  18   5   7        5.08        9.02      3.22 o 
  19   5   7       26.60       36.29      4.29 o 
   1   6   7       37.03       38.65      1.55 o 
   2   6   7      171.93      158.55      3.23 o 
   3   6   7       45.81       39.30      2.03 o 
   4   6   7      207.54      189.71      4.14 o 
   5   6   7      222.15      228.15      5.49 o 
   6   6   7      441.61      452.38      9.06 o 
   7   6   7        4.20        3.86      1.27 o 
   8   6   7      104.56      106.16      3.12 o 
   9   6   7       12.03       22.56      1.62 o 
  10   6   7       10.59        8.84      1.55 o 
  11   6   7      132.77      139.49      4.36 o 
  12   6   7      122.03      126.04      5.24 o 
  13   6   7        8.42       10.42      2.28 o 
  14   6   7       13.96       21.26      3.65 o 
  15   6   7        4.66        3.22      3.01 o 
  16   6   7       34.77       33.93      4.51 o 
  17   6   7        2.69        4.29      3.22 o 
  18   6   7        0.61       -0.21      2.79 o 
   1   7   7      115.52      141.85      3.12 o 
   2   7   7       58.22       43.11      1.87 o 
   3   7   7        8.98       14.68      1.34 o 
   4   7   7       36.52       32.69      1.92 o 
   5   7   7      101.03       80.16      2.89 o 
   6   7   7       55.98       69.51      2.67 o 
   7   7   7      128.12      145.54      3.95 o 
   8   7   7       60.80       71.95      3.72 o 
   9   7   7       26.51       35.69      2.42 o 
  10   7   7       23.76       21.82      2.08 o 
  11   7   7       69.17       70.10      3.26 o 
  12   7   7       13.08       20.99      2.14 o 
  13   7   7        4.70        4.94      1.73 o 
  14   7   7       21.84       30.96      2.93 o 
  15   7   7       33.51       32.64      4.72 o 
  16   7   7        8.20        5.58      3.65 o 
  17   7   7        1.47       -0.21      3.01 o 
   1   8   7       74.23       91.17      2.79 o 
   2   8   7       25.09       14.62      1.48 o 
   3   8   7       18.98       18.89      1.63 o 
   4   8   7       49.87       47.10      2.40 o 
   5   8   7       63.57       59.10      3.72 o 
   6   8   7      118.61      114.10      4.65 o 
   7   8   7      116.96      131.09      5.80 o 
   8   8   7        4.65        1.76      1.67 o 
   9   8   7        3.64        4.97      1.71 o 
  10   8   7       18.93       22.38      2.95 o 
  11   8   7       18.81       30.26      2.41 o 
  12   8   7        2.49        3.44      1.76 o 
  13   8   7       23.99       35.60      3.87 o 
  14   8   7       24.24       27.82      3.09 o 
  15   8   7       19.21       25.90      3.54 o 
   1   9   7       68.01       73.47      3.19 o 
   2   9   7       12.10       14.60      1.77 o 
   3   9   7       20.07       21.99      1.90 o 
   4   9   7      100.39       81.35      2.79 o 
   5   9   7       59.27       65.61      2.87 o 
   6   9   7       47.16       56.36      3.29 o 
   7   9   7        2.48        6.21      1.98 o 
   8   9   7       62.52       64.17      3.60 o 
   9   9   7        4.62        0.48      1.73 o 
  10   9   7        5.96        6.09      1.88 o 
  11   9   7       12.14       10.20      2.61 o 
  12   9   7        1.63       -0.55      1.76 o 
  13   9   7        6.28        8.88      2.72 o 
   1  10   7        4.79        4.58      2.20 o 
   2  10   7        3.84        2.67      1.89 o 
   3  10   7       30.68       27.82      2.09 o 
   4  10   7       43.41       41.55      2.85 o 
   5  10   7       27.90       35.26      2.68 o 
   6  10   7       12.60       15.98      2.72 o 
   7  10   7        1.55        0.02      2.20 o 
   8  10   7       28.20       33.14      4.40 o 
   9  10   7       23.14       18.56      2.88 o 
  10  10   7       27.03       31.48      2.86 o 
   1  11   7        7.76        6.78      1.80 o 
   2  11   7       14.09       15.05      2.30 o 
   3  11   7       16.33       12.18      2.31 o 
   4  11   7        4.06        3.15      1.93 o 
   0   0   8      195.41      207.65      8.37 o 
   2   0   8      313.02      336.49     13.10 o 
   4   0   8      248.47      249.52     10.52 o 
   6   0   8     1400.49     1280.88     45.52 o 
   8   0   8       92.67       94.70      6.01 o 
  10   0   8      280.61      257.46     11.17 o 
  12   0   8      186.15      167.28      8.16 o 
  18   0   8       80.19       71.29      3.87 o 
  20   0   8       53.37       65.49      4.08 o 
   0   1   8      370.73      363.82      9.64 o 
   1   1   8      221.22      217.22      6.91 o 
   2   1   8       62.87       65.87      2.21 o 
   3   1   8       63.76       83.17      3.49 o 
   4   1   8       27.32       34.56      2.35 o 
   5   1   8      427.36      392.00     10.93 o 
   6   1   8      617.66      610.09     16.25 o 
   7   1   8       44.37       44.62      2.88 o 
   8   1   8      214.70      234.19     10.20 o 
   9   1   8       54.48       60.83      3.34 o 
  10   1   8      183.86      175.80      6.00 o 
  11   1   8       61.06       77.67      5.37 o 
  12   1   8      262.76      248.08      7.59 o 
  13   1   8       76.65       82.40      4.08 o 
  14   1   8       71.87       63.13      4.51 o 
  15   1   8       11.18       11.38      1.93 o 
  16   1   8        4.73       -0.64      1.72 o 
  17   1   8       36.14       35.65      3.01 o 
  18   1   8        8.92       13.31      2.15 o 
  19   1   8       28.38       27.70      3.01 o 
  20   1   8        4.25        6.23      1.39 o 
  21   1   8        7.22       10.97      1.65 o 
   0   2   8       46.31       45.54      2.26 o 
   1   2   8        2.39        0.96      0.71 o 
   2   2   8      168.18      193.64      5.61 o 
   3   2   8        6.18        4.25      1.01 o 
   4   2   8       37.90       34.68      2.35 o 
   5   2   8      157.33      145.80      5.16 o 
   6   2   8       45.70       38.55      2.73 o 
   7   2   8       35.57       34.58      2.90 o 
   8   2   8       12.77        9.57      1.82 o 
   9   2   8      115.14      104.33      4.48 o 
  10   2   8      282.19      279.65      8.35 o 
  11   2   8       60.29       57.24      5.58 o 
  12   2   8       55.61       58.90      3.18 o 
  13   2   8       31.85       32.24      2.26 o 
  14   2   8      159.47      137.42      4.85 o 
  15   2   8        6.15        9.02      2.15 o 
  16   2   8        1.85        3.65      2.15 o 
  17   2   8       85.28       85.25      4.94 o 
  18   2   8        1.40        4.72      2.36 o 
  19   2   8       35.99       41.44      3.65 o 
  20   2   8        1.25        0.21      2.36 o 
   0   3   8       80.72       80.85      3.18 o 
   1   3   8       24.96       35.35      1.53 o 
   2   3   8      145.29      150.30      4.05 o 
   3   3   8       41.71       45.76      3.14 o 
   4   3   8      229.61      240.69      9.91 o 
   5   3   8      123.40      128.93      4.78 o 
   6   3   8      389.86      390.70     11.16 o 
   7   3   8      222.74      183.44      6.30 o 
   8   3   8       59.22       53.36      5.05 o 
   9   3   8      259.62      241.84     10.74 o 
  10   3   8      426.85      392.10      9.09 o 
  11   3   8       30.24       26.70      3.41 o 
  12   3   8      114.88      100.50      3.33 o 
  13   3   8       12.47       19.49      2.36 o 
  14   3   8       86.50       87.61      3.79 o 
  15   3   8       61.70       48.74      4.08 o 
  16   3   8       74.08       64.85      4.51 o 
  17   3   8       30.84       42.73      4.08 o 
  18   3   8       24.71       21.47      3.22 o 
  19   3   8       21.54       32.21      3.65 o 
  20   3   8       12.21       10.52      3.22 o 
   0   4   8       19.71       27.97      2.13 o 
   1   4   8       98.25       93.72      2.73 o 
   2   4   8       89.61       99.96      5.74 o 
   3   4   8       66.21       44.49      2.17 o 
   4   4   8      222.24      258.45      6.19 o 
   5   4   8      127.08      124.17      3.78 o 
   6   4   8      233.71      249.07      5.38 o 
   7   4   8        5.20        7.42      1.49 o 
   8   4   8      120.32      118.83      5.89 o 
   9   4   8       17.41       25.47      1.90 o 
  10   4   8      261.43      270.66      8.07 o 
  11   4   8        1.80        3.06      1.66 o 
  12   4   8        1.94        1.49      1.74 o 
  13   4   8       19.01       24.07      2.42 o 
  14   4   8       15.09       21.39      3.44 o 
  15   4   8        4.93        2.36      2.36 o 
  16   4   8       30.34       37.36      4.08 o 
  17   4   8       21.27       20.61      3.44 o 
  18   4   8        3.15       -0.86      2.58 o 
  19   4   8        6.38        5.80      3.01 o 
   0   5   8      482.89      499.82     11.14 o 
   1   5   8       79.14       67.44      1.99 o 
   2   5   8       95.08       85.28      2.48 o 
   3   5   8        6.79        5.92      1.09 o 
   4   5   8       20.14       17.60      1.31 o 
   5   5   8      184.12      187.73      7.20 o 
   6   5   8      162.62      169.29      4.93 o 
   7   5   8       62.01       71.22      2.51 o 
   8   5   8       21.89       19.01      1.58 o 
   9   5   8        6.70        2.95      1.40 o 
  10   5   8      120.45      120.75      4.04 o 
  11   5   8       42.86       34.07      2.87 o 
  12   5   8       36.07       36.97      6.44 o 
  13   5   8        1.71        3.51      1.89 o 
  14   5   8       39.45       44.26      3.26 o 
  15   5   8       11.45       12.67      3.22 o 
  16   5   8       37.38       32.21      4.08 o 
  17   5   8        2.69       -0.21      2.79 o 
  18   5   8       29.75       29.42      4.08 o 
   0   6   8      257.73      238.29      6.26 o 
   1   6   8       14.46        9.47      1.08 o 
   2   6   8       33.11       29.35      1.60 o 
   3   6   8       57.61       62.25      2.20 o 
   4   6   8       42.89       38.26      1.79 o 
   5   6   8       42.53       55.79      3.81 o 
   6   6   8       71.85       69.98      2.67 o 
   7   6   8       33.70       31.75      1.89 o 
   8   6   8       28.38       28.69      2.70 o 
   9   6   8      120.60      103.78      3.21 o 
  10   6   8       44.03       48.75      3.60 o 
  11   6   8        8.28        4.71      2.05 o 
  12   6   8       12.03       11.59      2.79 o 
  13   6   8       12.26       15.82      2.50 o 
  14   6   8        6.20       13.53      3.65 o 
  15   6   8        9.18       11.60      3.44 o 
  16   6   8        8.01        2.79      3.01 o 
  17   6   8       10.75        7.30      3.44 o 
   0   7   8       45.47       45.41      2.68 o 
   1   7   8       23.78       19.06      1.35 o 
   2   7   8        1.29        2.14      1.01 o 
   3   7   8       10.31       13.98      1.55 o 
   4   7   8       28.33       31.38      2.60 o 
   5   7   8       15.15       17.48      1.73 o 
   6   7   8       90.32       97.16      3.21 o 
   7   7   8       52.10       39.69      2.19 o 
   8   7   8        5.07        5.90      1.39 o 
   9   7   8        8.16        5.44      1.70 o 
  10   7   8       18.90       21.49      2.08 o 
  11   7   8       16.16       14.51      1.92 o 
  12   7   8        4.69        7.43      1.85 o 
  13   7   8       19.14       11.18      1.89 o 
  14   7   8       32.28       43.16      5.15 o 
  15   7   8        3.81       -0.21      3.22 o 
  16   7   8       29.77       28.77      4.72 o 
   0   8   8       22.08       25.96      2.65 o 
   1   8   8        1.43        1.77      1.22 o 
   2   8   8       20.77       21.62      1.67 o 
   3   8   8        9.85        8.19      1.35 o 
   4   8   8        0.13       -0.86      1.33 o 
   5   8   8       45.06       38.26      2.26 o 
   6   8   8       26.37       25.11      1.97 o 
   7   8   8        1.02        1.66      1.33 o 
   8   8   8       33.49       29.34      2.45 o 
   9   8   8        5.12        5.51      1.82 o 
  10   8   8       37.51       40.47      2.74 o 
  11   8   8        5.01        3.52      1.76 o 
  12   8   8        7.45        6.75      2.10 o 
  13   8   8        2.70       -0.98      2.35 o 
  14   8   8        3.41        4.55      2.35 o 
   0   9   8       46.18       36.63      3.19 o 
   1   9   8       10.05        6.73      1.58 o 
   2   9   8       13.70       12.15      1.71 o 
   3   9   8        3.50        2.04      1.40 o 
   4   9   8       12.48       12.37      1.81 o 
   5   9   8       25.17       29.73      2.26 o 
   6   9   8       20.07       28.13      2.78 o 
   7   9   8        0.34        1.52      1.87 o 
   8   9   8        0.92        0.52      2.56 o 
   9   9   8       21.91       22.99      2.45 o 
  10   9   8       13.56       24.07      2.51 o 
  11   9   8        1.15        1.14      1.83 o 
   0  10   8        8.97        3.66      2.35 o 
   1  10   8        5.84        4.57      1.60 o 
   2  10   8       19.71       28.69      3.10 o 
   3  10   8       18.12       16.38      1.90 o 
   4  10   8        7.52        8.30      2.06 o 
   5  10   8       28.22       35.81      3.41 o 
   6  10   8        9.13       15.75      3.33 o 
   7  10   8        1.09        2.25      2.43 o 
   8  10   8       10.88        4.62      2.42 o 
   2   0   9      709.83      700.67     25.55 o 
   4   0   9       41.57       57.76      4.51 o 
   6   0   9     1044.52     1000.01     36.08 o 
   8   0   9      259.91      289.03     11.60 o 
  10   0   9      140.45      139.15      7.52 o 
  12   0   9       69.54       51.97      4.51 o 
  14   0   9      111.46      112.09      6.23 o 
  18   0   9       82.32       78.16      4.08 o 
  20   0   9       36.01       44.23      3.44 o 
   1   1   9        3.82        3.00      0.80 o 
   2   1   9      195.30      209.02      5.07 o 
   3   1   9      261.07      257.13      7.67 o 
   4   1   9       93.91      102.77      4.17 o 
   5   1   9      494.70      476.25     13.06 o 
   6   1   9      396.74      365.22     10.55 o 
   7   1   9      207.57      225.15      7.29 o 
   8   1   9       93.64       94.63      4.25 o 
   9   1   9      201.37      185.28      6.38 o 
  10   1   9       42.59       48.89      8.80 o 
  11   1   9      443.92      394.79     11.39 o 
  12   1   9        8.53        9.99      2.05 o 
  13   1   9        7.43        6.32      1.74 o 
  14   1   9       14.62       13.53      3.01 o 
  16   1   9       29.51       39.51      3.22 o 
  17   1   9        4.71        3.01      1.93 o 
  18   1   9       24.13       29.85      3.01 o 
  19   1   9        1.90        1.93      2.15 o 
  20   1   9       15.07       13.96      2.58 o 
   1   2   9      237.11      267.89      6.28 o 
   2   2   9       47.43       44.16      2.51 o 
   3   2   9      104.38      108.98      3.33 o 
   4   2   9      167.63      169.25      5.77 o 
   5   2   9      452.61      435.41     14.28 o 
   6   2   9       77.22       60.05      3.44 o 
   7   2   9       87.91       72.06      3.64 o 
   8   2   9      101.49      107.58      4.56 o 
   9   2   9      186.58      178.20      6.30 o 
  10   2   9       51.30       49.05      3.34 o 
  11   2   9      128.78      122.16      4.93 o 
  12   2   9       38.90       32.16      2.65 o 
  13   2   9        1.61        1.50      1.67 o 
  14   2   9       26.60       17.87      2.01 o 
  15   2   9      124.80      147.31      7.09 o 
  16   2   9        3.04        6.66      2.36 o 
  17   2   9       15.47       13.53      2.58 o 
  18   2   9        2.14        3.87      2.36 o 
  19   2   9        3.66        3.44      2.36 o 
   1   3   9       82.18       74.59      2.72 o 
   2   3   9       22.15       19.74      2.23 o 
   3   3   9      161.85      173.65      5.13 o 
   4   3   9       26.39       25.86      2.81 o 
   5   3   9       19.53       22.73      2.79 o 
   6   3   9       80.59       65.23      3.76 o 
   7   3   9       24.15       23.57      2.43 o 
   8   3   9      131.43      147.08      5.54 o 
   9   3   9      281.03      300.68     12.03 o 
  10   3   9       91.58       85.28      5.48 o 
  11   3   9       48.58       58.53      2.63 o 
  12   3   9       18.97       22.33      1.88 o 
  13   3   9        7.32        3.36      1.74 o 
  14   3   9        3.96        7.36      1.89 o 
  15   3   9        0.84        5.37      2.36 o 
  16   3   9       39.06       44.66      4.08 o 
  17   3   9       18.14       20.61      3.22 o 
  18   3   9        0.33       -2.36      2.36 o 
  19   3   9        8.27        6.23      2.79 o 
   1   4   9      141.23      102.03      3.35 o 
   2   4   9        6.01        4.94      1.52 o 
   3   4   9       71.34       56.35      3.27 o 
   4   4   9      296.80      306.92      7.35 o 
   5   4   9       41.69       43.27      2.40 o 
   6   4   9       16.77       21.25      3.33 o 
   7   4   9      185.41      155.53      4.75 o 
   8   4   9      323.19      283.08      7.19 o 
   9   4   9       73.78       67.56      3.02 o 
  10   4   9       11.98       11.97      1.73 o 
  11   4   9        6.02        0.03      1.35 o 
  12   4   9       69.50       76.32      3.87 o 
  13   4   9       36.63       33.44      2.81 o 
  14   4   9       32.07       41.74      3.11 o 
  15   4   9        7.18        6.87      2.79 o 
  16   4   9       56.74       73.44      5.37 o 
  17   4   9        3.04        2.15      2.79 o 
  18   4   9        2.29       -2.58      2.58 o 
   1   5   9      265.67      270.86      5.23 o 
   2   5   9       22.71       37.90      1.98 o 
   3   5   9       64.86       65.68      2.98 o 
   4   5   9      350.14      314.76      6.70 o 
   5   5   9      112.25       86.08      2.89 o 
   6   5   9       84.55       89.38      2.99 o 
   7   5   9      182.76      158.02      4.43 o 
   8   5   9      177.65      144.86      5.50 o 
   9   5   9      120.91      134.77      4.42 o 
  10   5   9       24.62       28.51      2.22 o 
  11   5   9        6.77        6.87      2.13 o 
  12   5   9        7.58       10.79      3.44 o 
  13   5   9       11.24        3.54      2.25 o 
  14   5   9       41.18       33.73      3.04 o 
  15   5   9       36.84       48.74      4.94 o 
  16   5   9       19.69       18.04      3.65 o 
  17   5   9        7.17       16.32      3.65 o 
   1   6   9       76.03       47.32      1.85 o 
   2   6   9       27.50       34.22      1.78 o 
   3   6   9       42.14       42.04      1.97 o 
   4   6   9      168.05      180.78      4.58 o 
   5   6   9       60.99       71.76      3.53 o 
   6   6   9       37.23       38.59      2.07 o 
   7   6   9        9.85        4.56      1.36 o 
   8   6   9       22.75       27.42      1.88 o 
   9   6   9       41.60       60.90      2.57 o 
  10   6   9       39.18       36.23      3.19 o 
  11   6   9       39.69       45.95      6.55 o 
  12   6   9       54.29       61.87      3.94 o 
  13   6   9        4.90        2.08      2.05 o 
  14   6   9        4.14        5.17      2.68 o 
  15   6   9        0.04        5.58      3.22 o 
  16   6   9        7.12        7.73      3.44 o 
   1   7   9       27.30       25.43      1.56 o 
   2   7   9       28.16       27.61      1.77 o 
   3   7   9       58.99       58.48      2.57 o 
   4   7   9       54.92       52.12      2.51 o 
   5   7   9        1.30        2.42      1.35 o 
   6   7   9       25.43       28.05      1.98 o 
   7   7   9        2.87        5.81      1.46 o 
   8   7   9       29.97       34.53      2.13 o 
   9   7   9        5.54        4.86      1.71 o 
  10   7   9        1.07       -1.64      1.64 o 
  11   7   9       11.61       14.23      1.99 o 
  12   7   9        2.19        5.21      1.80 o 
  13   7   9        4.44        1.80      3.54 o 
  14   7   9        1.49        3.65      3.22 o 
   1   8   9       53.02       60.21      2.41 o 
   2   8   9       34.44       28.34      1.83 o 
   3   8   9        2.19        0.63      1.45 o 
   4   8   9        6.21        3.01      1.52 o 
   5   8   9        0.79       -0.35      1.35 o 
   6   8   9       14.33       13.15      1.71 o 
   7   8   9        1.86        0.40      1.46 o 
   8   8   9        9.75        6.62      1.85 o 
   9   8   9        9.26       14.07      2.15 o 
  10   8   9       16.80       17.37      2.59 o 
  11   8   9       19.96       15.99      2.26 o 
  12   8   9        4.01        3.50      1.89 o 
   1   9   9       21.21       28.71      2.12 o 
   2   9   9        2.33        1.07      1.52 o 
   3   9   9        5.17        4.63      1.55 o 
   4   9   9        9.32       11.74      3.36 o 
   5   9   9       26.49       29.08      2.29 o 
   6   9   9       17.09       12.41      1.86 o 
   7   9   9        1.89        0.70      1.84 o 
   8   9   9        1.03        0.87      1.88 o 
   9   9   9       45.77       58.97      3.49 o 
   1  10   9        7.06        7.30      1.72 o 
   2  10   9        6.28        6.02      1.71 o 
   3  10   9        4.28        6.11      1.70 o 
   4  10   9       29.71       37.53      2.47 o 
   0   0  10      322.41      301.91     12.03 o 
   2   0  10       66.58       44.66      4.08 o 
   4   0  10      234.72      228.69     10.31 o 
   6   0  10      240.82      210.44      9.88 o 
   8   0  10      208.94      220.10     10.31 o 
  10   0  10      119.72      131.42      7.52 o 
  12   0  10       53.91       50.03      4.72 o 
  14   0  10       16.54       16.32      3.22 o 
  18   0  10        2.35        4.29      1.72 o 
   0   1  10      281.74      255.23      7.51 o 
   1   1  10        8.36       14.56      1.44 o 
   2   1  10      143.49      149.81      4.13 o 
   3   1  10      201.19      205.08      6.68 o 
   4   1  10      184.36      192.73      6.53 o 
   5   1  10      301.50      297.60      9.03 o 
   6   1  10       61.97       48.53      3.19 o 
   7   1  10      100.64       99.18      4.33 o 
   8   1  10       30.96       29.52      2.79 o 
   9   1  10        4.07        4.62      2.04 o 
  10   1  10       49.87       57.32      3.57 o 
  11   1  10       93.61       95.10      4.48 o 
  12   1  10        9.44       14.27      2.58 o 
  13   1  10        8.23       10.11      2.13 o 
  14   1  10        9.42       10.74      3.01 o 
  16   1  10        9.24       11.38      2.36 o 
  17   1  10        7.96       11.17      2.36 o 
  18   1  10        0.74        3.44      2.15 o 
   0   2  10       40.49       43.66      2.57 o 
   1   2  10       37.89       43.21      2.79 o 
   2   2  10      125.94      122.36      3.72 o 
   3   2  10      510.85      540.67     14.82 o 
   4   2  10        5.91        7.64      3.11 o 
   5   2  10      443.62      440.26     12.45 o 
   6   2  10      168.47      134.40      5.24 o 
   7   2  10       14.51       13.44      2.90 o 
   8   2  10       23.10       16.57      2.20 o 
   9   2  10       35.41       42.96      3.11 o 
  10   2  10       99.94       95.86      4.48 o 
  11   2  10       28.19       38.15      3.04 o 
  12   2  10        4.51        5.80      1.97 o 
  13   2  10       10.85       12.85      2.28 o 
  14   2  10       22.24       24.57      2.42 o 
  15   2  10        5.18        8.59      2.58 o 
  16   2  10       21.96       18.90      3.01 o 
  17   2  10       12.87       24.26      3.22 o 
  18   2  10        0.60        3.65      2.58 o 
   0   3  10      358.35      320.13      9.11 o 
   1   3  10       10.85       11.98      1.73 o 
   2   3  10        4.02        3.11      1.28 o 
   3   3  10      128.95      133.96      4.00 o 
   4   3  10       35.01       24.26      1.83 o 
   5   3  10      143.43      139.05      5.31 o 
   6   3  10        0.82        1.72      1.74 o 
   7   3  10       30.71       22.99      2.42 o 
   8   3  10       33.10       41.83      3.19 o 
   9   3  10      118.97      116.09      5.01 o 
  10   3  10        6.37        3.76      2.58 o 
  11   3  10        0.11       -1.31      2.90 o 
  12   3  10        9.09        9.95      1.65 o 
  13   3  10        3.62        4.15      1.80 o 
  14   3  10        4.92        8.57      2.05 o 
  15   3  10       16.34       10.52      3.01 o 
  16   3  10        2.74        1.29      2.58 o 
  17   3  10       19.57       33.07      3.87 o 
  18   3  10        1.90        0.00      2.58 o 
   0   4  10       71.36       88.34      3.87 o 
   1   4  10       68.89       65.94      2.77 o 
   2   4  10      109.77      110.15      3.64 o 
   3   4  10       67.06       74.59      3.01 o 
   4   4  10        2.15        3.76      1.33 o 
   5   4  10       25.70       27.32      1.96 o 
   6   4  10       81.84       83.18      4.25 o 
   7   4  10      328.06      299.78      9.41 o 
   8   4  10        8.44       12.03      1.80 o 
   9   4  10       76.67       71.07      3.30 o 
  10   4  10        7.01        9.06      1.73 o 
  11   4  10       30.48       39.16      2.48 o 
  12   4  10       15.88       16.04      1.94 o 
  13   4  10       37.00       40.50      3.18 o 
  14   4  10       12.81       10.26      2.26 o 
  15   4  10       79.00       81.60      6.01 o 
  16   4  10        5.23        2.79      3.01 o 
  17   4  10       11.68       13.53      3.44 o 
   0   5  10        0.73       -0.34      1.44 o 
   1   5  10       40.32       43.38      2.43 o 
   2   5  10      268.45      251.39      6.49 o 
   3   5  10       21.58       26.49      1.78 o 
   4   5  10        3.45        0.93      1.20 o 
   5   5  10        2.13        1.62      1.22 o 
   6   5  10       60.76       80.72      4.59 o 
   7   5  10       25.84       37.38      2.07 o 
   8   5  10       22.75       31.46      4.48 o 
   9   5  10       67.07       73.28      3.35 o 
  10   5  10       18.51       28.30      2.31 o 
  11   5  10       19.42       20.60      2.15 o 
  12   5  10       29.66       40.86      3.33 o 
  13   5  10        1.64        2.47      2.13 o 
  14   5  10        8.03        3.54      2.20 o 
  15   5  10       13.63       10.74      3.44 o 
  16   5  10        5.45        6.01      3.22 o 
   0   6  10       54.25       71.12      4.72 o 
   1   6  10       31.23       33.43      1.72 o 
   2   6  10        5.22        4.15      1.25 o 
   3   6  10       13.34       23.88      1.70 o 
   4   6  10       62.23       49.44      2.41 o 
   5   6  10        0.30        0.51      1.27 o 
   6   6  10       12.49       15.40      1.70 o 
   7   6  10       19.22       15.96      1.68 o 
   8   6  10        2.22        2.88      1.37 o 
   9   6  10        3.94        3.13      1.76 o 
  10   6  10       13.92       16.03      2.15 o 
  11   6  10        6.51        7.69      2.35 o 
  12   6  10       46.20       59.58      3.87 o 
  13   6  10       14.88       10.74      2.65 o 
  14   6  10       10.53       10.20      2.58 o 
   0   7  10       17.49       18.76      2.16 o 
   1   7  10        0.62        0.29      1.09 o 
   2   7  10       43.21       50.16      2.54 o 
   3   7  10       14.91       12.91      1.64 o 
   4   7  10        2.66        5.37      1.54 o 
   5   7  10       33.77       36.26      2.27 o 
   6   7  10        3.73        1.63      1.37 o 
   7   7  10       39.58       32.92      2.18 o 
   8   7  10       28.74       33.41      2.49 o 
   9   7  10       16.24       15.30      2.63 o 
  10   7  10       26.29       25.71      2.40 o 
  11   7  10       25.80       26.68      2.75 o 
  12   7  10       14.59       14.16      2.65 o 
  13   7  10       18.12       20.41      3.04 o 
   0   8  10        2.62        0.30      1.89 o 
   1   8  10       40.87       47.21      2.49 o 
   2   8  10       23.10       20.03      1.98 o 
   3   8  10        7.07       11.11      1.71 o 
   4   8  10        3.53        8.98      1.82 o 
   5   8  10       43.87       59.74      3.05 o 
   6   8  10        5.51        9.74      2.23 o 
   7   8  10       49.31       51.09      2.72 o 
   8   8  10        4.51        3.33      1.86 o 
   9   8  10       14.87       17.37      2.64 o 
  10   8  10        6.96        2.81      2.53 o 
   0   9  10       28.74       29.42      3.19 o 
   1   9  10       12.92        9.83      1.74 o 
   2   9  10       59.45       61.32      2.90 o 
   3   9  10       13.37       10.61      2.11 o 
   4   9  10       13.43       12.44      2.19 o 
   5   9  10       10.89       16.52      2.09 o 
   6   9  10        1.28        2.05      1.67 o 
   7   9  10       37.45       47.77      3.36 o 
   2   0  11      198.72      181.02      8.59 o 
   4   0  11       13.08       12.45      2.79 o 
   6   0  11       45.76       44.02      4.51 o 
   8   0  11       10.22       16.96      3.22 o 
  10   0  11        2.37       -0.21      2.58 o 
  12   0  11       44.23       46.38      4.72 o 
  14   0  11       10.73       14.17      3.44 o 
   1   1  11       19.54       29.06      2.60 o 
   2   1  11       18.74       17.56      2.90 o 
   3   1  11       39.51       42.39      2.96 o 
   4   1  11      192.18      211.90      7.14 o 
   5   1  11        7.52        2.93      1.74 o 
   6   1  11       27.65       28.24      2.65 o 
   7   1  11       21.02       23.80      4.51 o 
   8   1  11       21.86       17.14      2.36 o 
   9   1  11       10.65        9.16      2.20 o 
  10   1  11        8.70       10.15      2.28 o 
  11   1  11        2.97        1.38      1.89 o 
  12   1  11        2.52        4.41      2.58 o 
  13   1  11       10.26       11.80      2.35 o 
  14   1  11        2.06        0.21      2.79 o 
  16   1  11        3.84        5.15      2.36 o 
  17   1  11       14.41       22.12      3.01 o 
   1   2  11       65.34       56.83      2.64 o 
   2   2  11       68.87       52.59      2.55 o 
   3   2  11       87.25       87.98      4.10 o 
   4   2  11      158.16      176.84      6.38 o 
   5   2  11       10.98       15.68      2.20 o 
   6   2  11       44.25       52.29      3.34 o 
   7   2  11       12.77       14.68      2.28 o 
   8   2  11      139.91      119.12      5.16 o 
   9   2  11        4.52        5.09      2.05 o 
  10   2  11        7.61        2.84      2.15 o 
  11   2  11       36.86       42.85      3.26 o 
  12   2  11       27.10       33.46      5.58 o 
  13   2  11       21.27       28.97      2.96 o 
  14   2  11       15.34       18.77      2.32 o 
  15   2  11        2.22        1.29      2.36 o 
  16   2  11       15.70       14.82      3.01 o 
  17   2  11        5.03        9.23      3.01 o 
   1   3  11       41.18       51.73      2.56 o 
   2   3  11      129.03      100.32      3.55 o 
   3   3  11        6.59       11.22      2.69 o 
   4   3  11       27.63       25.24      2.58 o 
   5   3  11       49.37       39.13      3.04 o 
   6   3  11        9.94        6.55      1.97 o 
   7   3  11       96.65      103.48      6.44 o 
   8   3  11        6.83       12.38      2.35 o 
   9   3  11       22.87       21.86      2.72 o 
  10   3  11       14.98       18.58      2.58 o 
  11   3  11       28.03       31.27      4.08 o 
  12   3  11        2.76       -0.27      1.66 o 
  13   3  11        0.28        2.46      2.01 o 
  14   3  11       26.41       20.45      2.57 o 
  15   3  11        2.67        3.01      2.79 o 
  16   3  11        1.23       -2.58      2.58 o 
   1   4  11        4.64       -1.24      1.24 o 
   2   4  11       15.61       16.99      1.76 o 
   3   4  11       38.28       33.73      2.32 o 
   4   4  11       59.73       58.19      2.76 o 
   5   4  11       36.48       42.71      2.47 o 
   6   4  11       11.86       17.60      2.50 o 
   7   4  11        6.65        8.76      3.54 o 
   8   4  11       51.66       55.17      3.72 o 
   9   4  11        4.86        7.16      1.82 o 
  10   4  11       11.15       11.18      1.94 o 
  11   4  11        0.11       -0.08      1.57 o 
  12   4  11        5.98       11.80      1.96 o 
  13   4  11       22.87       28.56      2.96 o 
  14   4  11        3.30        3.55      3.11 o 
  15   4  11       11.60       11.60      3.22 o 
   1   5  11       25.35       19.08      1.90 o 
   2   5  11        6.87        3.70      1.56 o 
   3   5  11       28.09       26.28      2.12 o 
   4   5  11       14.14       14.48      1.65 o 
   5   5  11        2.15        6.10      1.42 o 
   6   5  11       19.90       16.41      1.92 o 
   7   5  11       36.44       45.95      2.81 o 
   8   5  11       47.09       47.37      2.89 o 
   9   5  11       17.23       23.51      3.47 o 
  10   5  11       37.87       38.29      2.64 o 
  11   5  11        0.11       -0.96      2.25 o 
  12   5  11       13.12       17.53      2.79 o 
  13   5  11        5.55        6.33      2.47 o 
  14   5  11        3.00        0.97      2.13 o 
   1   6  11        5.28        6.48      1.35 o 
   2   6  11       23.08       19.05      1.62 o 
   3   6  11       28.54       29.41      1.87 o 
   4   6  11        5.33        5.62      1.41 o 
   5   6  11       19.89       16.46      2.85 o 
   6   6  11       25.63       23.44      1.92 o 
   7   6  11        4.75        5.92      1.51 o 
   8   6  11       15.37        9.33      1.59 o 
   9   6  11        6.05        5.55      1.90 o 
  10   6  11       62.39       58.41      3.30 o 
  11   6  11        8.38        5.92      3.01 o 
  12   6  11        1.55        1.66      2.26 o 
  13   6  11       11.74        8.37      3.65 o 
   1   7  11        9.68        6.23      1.28 o 
   2   7  11        5.70        5.23      1.57 o 
   3   7  11       51.55       45.29      2.55 o 
   4   7  11        3.05        4.08      1.54 o 
   5   7  11       36.25       43.05      2.48 o 
   6   7  11       18.41       27.16      2.14 o 
   7   7  11        4.56        2.64      1.53 o 
   8   7  11        8.70       13.87      1.80 o 
   9   7  11       14.29       21.27      2.05 o 
  10   7  11        5.67        5.39      1.92 o 
  11   7  11        9.82       14.39      4.29 o 
   1   8  11        1.78        0.93      1.42 o 
   2   8  11        5.42        5.29      1.68 o 
   3   8  11       55.09       57.74      2.91 o 
   4   8  11       28.58       28.83      2.28 o 
   5   8  11       22.45       23.36      2.20 o 
   6   8  11       19.94       19.80      2.12 o 
   7   8  11       37.29       38.14      2.51 o 
   8   8  11        7.88        5.58      4.08 o 
   0   0  12       13.58       17.18      2.79 o 
   2   0  12       70.47       73.44      5.37 o 
   4   0  12       58.18       54.33      4.94 o 
   6   0  12       89.23       69.79      5.58 o 
   8   0  12       14.69       12.88      3.44 o 
  10   0  12       51.76       59.05      5.37 o 
  12   0  12       50.55       37.58      4.72 o 
  14   0  12       10.16        0.21      3.22 o 
   0   1  12        1.07        1.70      1.59 o 
   1   1  12       17.91       22.36      1.86 o 
   2   1  12       18.34       10.27      2.11 o 
   3   1  12        2.06        1.87      1.74 o 
   4   1  12       18.88       18.98      2.43 o 
   5   1  12       49.14       47.96      3.34 o 
   6   1  12       13.25       13.96      2.28 o 
   7   1  12        2.24        5.30      2.05 o 
   8   1  12       13.57       14.25      2.43 o 
   9   1  12        4.07        3.33      1.97 o 
  10   1  12        9.89       13.77      2.50 o 
  11   1  12       33.30       39.49      3.26 o 
  12   1  12       32.42       31.59      3.11 o 
  13   1  12        3.90        3.22      2.28 o 
  14   1  12        3.01        1.92      4.29 o 
   0   2  12       12.18       16.30      2.20 o 
   1   2  12       24.93       28.22      2.06 o 
   2   2  12      233.66      218.14      5.91 o 
   3   2  12       48.31       50.65      3.41 o 
   4   2  12        0.22       -0.96      1.74 o 
   5   2  12       48.18       44.35      3.26 o 
   6   2  12       28.10       26.31      2.73 o 
   7   2  12       16.60       20.72      2.50 o 
   8   2  12        0.75        2.88      2.05 o 
   9   2  12       35.19       43.73      3.41 o 
  10   2  12       15.23       13.10      2.43 o 
  11   2  12       33.77       40.05      3.97 o 
  12   2  12        1.80        3.85      2.35 o 
  13   2  12        1.23        0.11      2.13 o 
  14   2  12        7.93       21.90      4.08 o 
  15   2  12       12.36       14.39      3.22 o 
   0   3  12      115.55      134.94      6.66 o 
   1   3  12        2.32        0.89      1.28 o 
   2   3  12        2.33        5.64      1.57 o 
   3   3  12       97.03      104.14      3.75 o 
   4   3  12       16.48       16.64      2.35 o 
   5   3  12       33.03       27.60      2.73 o 
   6   3  12        2.88        1.50      1.97 o 
   7   3  12       14.94       15.78      2.43 o 
   8   3  12        8.69        5.56      2.20 o 
   9   3  12       10.83       11.82      2.43 o 
  10   3  12       22.19       25.32      2.96 o 
  11   3  12        0.68        0.29      2.05 o 
  12   3  12       34.18       40.19      3.08 o 
  13   3  12        8.54        8.71      2.35 o 
  14   3  12        1.70        4.74      2.20 o 
   0   4  12        5.80       10.97      2.05 o 
   1   4  12       28.09       32.73      2.31 o 
   2   4  12       26.74       26.04      3.45 o 
   3   4  12        2.09        5.69      1.60 o 
   4   4  12        8.61        9.54      2.10 o 
   5   4  12       30.96       28.26      2.88 o 
   6   4  12       27.54       26.90      6.12 o 
   7   4  12       12.01       10.88      2.42 o 
   8   4  12        2.11        0.07      3.33 o 
   9   4  12        0.71        0.71      1.65 o 
  10   4  12       14.19       16.23      2.19 o 
  11   4  12       21.54       19.12      2.63 o 
  12   4  12       52.77       64.86      3.39 o 
  13   4  12       15.02       21.50      2.87 o 
   0   5  12       38.43       38.00      3.04 o 
   1   5  12       27.74       28.01      2.27 o 
   2   5  12       11.68        8.62      1.77 o 
   3   5  12        4.97        7.17      1.73 o 
   4   5  12        7.02        7.38      1.73 o 
   5   5  12       15.85       12.88      1.68 o 
   6   5  12       37.16       33.37      2.16 o 
   7   5  12        2.03        2.97      1.73 o 
   8   5  12        3.66        3.95      1.77 o 
   9   5  12        9.26       12.29      2.74 o 
  10   5  12       14.79       14.57      2.27 o 
  11   5  12        3.95        7.08      1.94 o 
  12   5  12       11.88       13.10      4.19 o 
   0   6  12       79.95       78.37      3.60 o 
   1   6  12        2.15        2.09      1.33 o 
   2   6  12       12.90       12.44      1.57 o 
   3   6  12        7.33       13.60      1.79 o 
   4   6  12       14.23       14.64      1.85 o 
   5   6  12        7.22        4.79      1.57 o 
   6   6  12       35.52       38.08      2.38 o 
   7   6  12        5.30        6.18      1.65 o 
   8   6  12       24.33       32.01      4.21 o 
   9   6  12        0.35       -0.10      1.76 o 
  10   6  12        3.66        1.92      1.93 o 
   0   7  12       34.32       40.84      2.87 o 
   1   7  12        3.48        3.56      1.57 o 
   2   7  12        0.84        0.41      1.53 o 
   3   7  12       33.90       43.33      2.56 o 
   4   7  12       11.26       10.43      1.89 o 
   5   7  12       55.67       68.42      3.13 o 
   6   7  12       20.63       19.83      2.93 o 
   7   7  12       13.74       16.46      2.00 o 
   8   7  12        6.59        3.01      3.65 o 
   0   8  12       12.73       15.88      2.81 o 
   1   8  12       25.19       31.42      2.33 o 
   2   8  12       10.19       12.52      2.19 o 
   2   0  13        8.55       17.82      3.44 o 
   4   0  13      152.85      162.77      9.02 o 
   6   0  13        4.72        1.50      2.79 o 
   8   0  13       13.01       12.88      3.65 o 
  10   0  13       51.32       52.39      5.37 o 
  12   0  13       48.42       56.05      5.58 o 
   1   1  13       16.09       17.25      2.24 o 
   2   1  13       14.94       10.22      2.05 o 
   3   1  13       35.97       40.37      3.19 o 
   4   1  13       50.61       50.50      3.64 o 
   5   1  13       27.47       29.12      2.96 o 
   6   1  13       11.54       14.33      2.50 o 
   7   1  13       16.50       20.30      3.54 o 
   8   1  13       18.06       18.10      2.65 o 
   9   1  13       20.00       29.35      3.11 o 
  10   1  13       54.63       56.70      4.02 o 
  11   1  13        3.21        9.89      2.57 o 
  12   1  13        0.29        0.10      2.20 o 
  13   1  13       36.42       38.73      3.49 o 
   1   2  13       21.54       19.34      1.98 o 
   2   2  13        1.58        1.21      1.54 o 
   3   2  13       27.24       29.27      2.88 o 
   4   2  13        8.45       10.42      2.35 o 
   5   2  13        7.99        4.51      2.13 o 
   6   2  13       10.49        9.67      2.28 o 
   7   2  13        7.07        9.87      2.35 o 
   8   2  13        2.08        2.04      2.13 o 
   9   2  13       37.96       34.68      4.08 o 
  10   2  13        8.52        8.59      2.50 o 
  11   2  13       14.03       15.20      2.81 o 
  12   2  13        1.51        1.50      2.43 o 
  13   2  13        8.08        5.88      2.58 o 
   1   3  13       14.03       13.10      1.82 o 
   2   3  13       12.65       14.94      1.85 o 
   3   3  13        4.99        6.88      1.67 o 
   4   3  13        8.62        6.76      2.13 o 
   5   3  13       10.31        8.59      2.28 o 
   6   3  13        1.81        1.29      1.97 o 
   7   3  13        8.38        9.50      2.42 o 
   8   3  13       45.96       52.70      3.87 o 
   9   3  13        1.50        1.83      2.28 o 
  10   3  13       35.42       50.54      3.87 o 
  11   3  13       14.67       17.58      2.88 o 
  12   3  13        7.69        5.85      2.57 o 
   1   4  13       34.56       38.10      2.56 o 
   2   4  13        2.94        5.15      1.74 o 
   3   4  13        4.51        0.83      1.57 o 
   4   4  13       14.44       12.75      1.93 o 
   5   4  13        2.80        7.73      2.28 o 
   6   4  13        5.06        3.07      2.15 o 
   7   4  13        1.38        1.93      2.28 o 
   8   4  13       55.96       67.57      4.25 o 
   9   4  13       27.25       28.42      2.60 o 
  10   4  13       24.70       34.06      2.77 o 
  11   4  13       10.77       14.53      2.45 o 
   1   5  13        3.13        2.82      1.67 o 
   2   5  13        1.57        2.20      1.68 o 
   3   5  13        5.17        3.79      1.74 o 
   4   5  13        8.59       13.43      2.08 o 
   5   5  13        0.23        0.37      1.43 o 
   6   5  13        6.07        7.97      1.98 o 
   7   5  13       10.64       11.90      2.10 o 
   8   5  13        5.72       10.83      2.23 o 
   9   5  13        6.10        6.10      2.06 o 
   1   6  13        8.01        8.30      1.56 o 
   2   6  13       12.23       15.46      1.92 o 
   3   6  13        5.00        7.05      2.38 o 
   4   6  13        1.11        0.09      1.52 o 
   5   6  13       23.16       24.94      2.16 o 
   6   6  13        1.61        2.04      1.61 o 
   7   6  13        6.36        6.29      1.69 o 
   1   7  13        1.41        1.07      3.65 o 
   0   0  14        4.89        3.22      2.58 o 
   2   0  14       29.13       22.55      3.87 o 
   4   0  14       13.26       13.10      3.65 o 
   6   0  14       75.78       88.68      6.66 o 
   8   0  14       10.90       11.17      3.65 o 
  10   0  14        5.76        4.51      3.44 o 
   0   1  14        7.11        6.98      2.13 o 
   1   1  14       12.57       12.13      2.45 o 
   2   1  14       13.83       16.16      2.65 o 
   3   1  14        8.56       10.01      2.35 o 
   4   1  14        4.24        4.19      2.20 o 
   5   1  14       29.88       31.92      4.62 o 
   6   1  14       15.59       12.68      2.65 o 
   7   1  14        4.39        7.00      2.35 o 
   8   1  14       24.85       19.91      2.96 o 
   9   1  14        4.00        3.01      2.28 o 
  10   1  14        2.28        7.84      2.58 o 
   0   2  14       62.62       65.37      4.02 o 
   1   2  14        0.03       -1.75      1.75 o 
   2   2  14       33.36       43.20      2.77 o 
   3   2  14       10.28       13.82      2.50 o 
   4   2  14        8.57        6.01      2.26 o 
   5   2  14        0.45       -2.03      2.68 o 
   6   2  14        2.28        3.14      2.26 o 
   7   2  14       29.93       35.42      3.41 o 
   8   2  14       10.86       13.74      2.73 o 
   9   2  14        1.16       -2.25      2.25 o 
  10   2  14        1.17       -0.54      2.28 o 
   0   3  14       24.59       14.60      3.65 o 
   1   3  14       17.91       13.25      2.02 o 
   2   3  14        0.67       -0.07      1.49 o 
   3   3  14       22.84       21.42      2.26 o 
   4   3  14        0.26       -1.89      1.89 o 
   5   3  14        1.22        4.81      2.20 o 
   6   3  14        7.79       13.78      2.68 o 
   7   3  14        4.60        7.84      2.43 o 
   8   3  14        5.31        1.64      2.35 o 
   9   3  14        2.92        0.57      2.68 o 
   0   4  14        6.68        1.93      3.01 o 
   1   4  14        0.47       -0.50      1.61 o 
   2   4  14       10.29       10.01      1.93 o 
   3   4  14       12.90       11.08      1.94 o 
   4   4  14        1.17       -0.94      1.58 o 
   5   4  14        1.88       -0.91      2.05 o 
   6   4  14       28.60       30.02      3.34 o 
   7   4  14        2.49        3.92      2.58 o 
   0   5  14       13.16       12.67      3.65 o 
   1   5  14       27.40       31.96      2.60 o 
   2   5  14        6.80        9.32      2.50 o 
   3   5  14       10.54        5.87      1.98 o 
   4   5  14        7.96        7.34      2.18 o 
   5   5  14        3.10        5.71      1.95 o 
   2   0  15       10.73       11.38      3.44 o 
   4   0  15       62.03       73.44      6.23 o 
   6   0  15       14.42       15.46      4.08 o 
   1   1  15       12.82       13.64      2.15 o 
   2   1  15        2.48        0.11      2.25 o 
   3   1  15        2.48       -1.61      1.97 o 
   4   1  15       14.50       15.37      2.73 o 
   5   1  15        7.46        9.77      2.58 o 
   6   1  15       15.87       10.72      2.65 o 
   1   2  15        8.12        7.36      1.90 o 
   2   2  15       17.76       23.62      2.99 o 
   3   2  15       11.41       11.99      2.68 o 
   4   2  15        1.71        0.60      4.62 o 
   5   2  15       14.60       12.92      2.72 o 
   1   3  15        1.53        1.76      1.76 o 
   2   3  15       20.26       17.80      3.24 o 
   3   3  15        3.91        1.68      1.81 o 
                                                 
